# Supplementary material for: Coordination in Fast Repetitive Violin-Bowing Patterns
Source: PLoS One. 2014 Sep 10;9(9):e106615. doi: 10.1371/journal.pone.0106615 (PMC4160185; doi:10.1371/journal.pone.0106615)
Supplement: Dataset S2 — Participant information. Table (tab-separated .csv) with participant information, including the measures of expertise. (CSV) [file pone.0106615.s005.csv]

group	subject	sex	length	weight	age	starting_age	handedness_index	handedness	omsi_p	hours_tot	hours_12	hours_21	current_hours_per_day
AM	AM1	m	180	73.5	33	6	93.75	r	0.49	15786	4198	9216	1.5
AM	AM2	f	182	65.6	33	4	87.5	r	0.69	4654	1278	4654	0
AM	AM3	f	168	64.3	27	4	100	r	0.96	12684	3194	9399	0.5
AM	AM4	f	164.5	57	33	3	100	r	0.12	17976	5840	13064	1
AM	AM5	f	165	62.9	24	7	93.75	r	0.63	7975	128	3960	2.75
AM	AM6	f	175.5	81.6	22	5	93.75	r	0.32	6030	793	5893	0.25
AM	AM7	f	159	57.8	22	5	68.75	r	0.36	8760	2190	8760	0
AM	AM8	f	162	52.8	16	4	100	r	0.08	7665	3711		2.125
STUD	STUD1	m	175	69.6	25	5	87.5	r	0.57	21900	2738	14235	4.5
STUD	STUD2	m	182.5	63.9	17	4	93.75	r	0.53	17338	8578		3
STUD	STUD3	m	173	70.1	18	7	68.75	r	0.17	27010	10293		6.5
STUD	STUD4	f	158.5	56.4	24	6	-75	l	0.78	13779	2099	8523	4
STUD	STUD5	f	167.5	55.5	27	5	100	r	0.78	23725	2798	10676	4.75
STUD	STUD6	f	162.5	52.2	17	5	81.25	r	0.27	23725	17703		3.5
STUD	STUD7	f	163	56.3	22	5	100	r	0.36	20805	3066	18752	5
STUD	STUD8	f	163	49.1	22	5	100	r	0.45	16973	2081	14919	4.5
PROF	PROF1	f	169.5	76.8	26	4	75	r	0.77	31799	2508	19754	3
PROF	PROF2	m	174	64.1	33	4	93.75	r	0.93	50735	12167	31147	3
PROF	PROF3	f	149	52.4	38	6	100	r	0.98	65883	12091	33653	2
PROF	PROF4	m	180.5	82.4	42	6	100	r	0.99	43800	3796	20336	1.5
PROF	PROF5	m	170.5	89.7	57	6			0.85		8030	34493
PROF	PROF6	f	166	61.1	37	5	56.25	r	0.98	75738	14509	38775	5
