# Supplementary material for: Coordination in Fast Repetitive Violin-Bowing Patterns
Source: PLoS One. 2014 Sep 10;9(9):e106615. doi: 10.1371/journal.pone.0106615 (PMC4160185; doi:10.1371/journal.pone.0106615)
Supplement: Dataset S3 — Features per participant and condition. Table (tab-separated .csv) with means and standard deviations of extracted features per participant and condition. (CSV) [file pone.0106615.s006.csv]

group	subject	condition_id	block	pattern	tempo	dynamic_level	N_tot	phase_rel_hilbert_av	phase_rel_hilbert_sd	phase_rel_alt_av	phase_rel_alt_sd	range_rel_tc_av	range_rel_tc_sd	range_rel_alt_av	range_rel_alt_sd	incl_offset_av	incl_offset_sd	string_crossing_extent_av	string_crossing_extent_sd	incl_extent_av	incl_extent_sd	bow_pos_av	bow_pos_sd	bow_vel_ampl_av	bow_vel_ampl_sd	bow_force_av	bow_force_sd	beta_av	beta_sd
AM	AM1	1.000000000000	dynamics	CW	92.000000000000	f	130.000000000000	12.007470332290	7.772546414551	13.944139744320	11.511370385640	0.505544582950	0.071934678331	0.563570067307	0.094197495577	-0.757895612755	1.077331807280	8.047759860983	1.029961379119	15.990470694776	1.304034955209	404.522301685818	16.111720080783	896.141176272578	78.754366448936	1.002636127044	0.186020224058	0.116541469556	0.009588454942
AM	AM1	2.000000000000	dynamics	CW	92.000000000000	p	130.000000000000	10.579130898684	7.326014702922	10.537384387320	14.017288971600	0.360261870034	0.043417062587	0.366028293517	0.042148573698	-0.818905921314	0.911275532730	2.884806471069	0.337705889577	8.093745793728	1.154179776021	451.822875694846	19.349317090437	336.040066267262	52.044947754282	0.304235633344	0.107773699048	0.140123196359	0.009989958161
AM	AM1	3.000000000000	dynamics	Fo8	92.000000000000	f	250.000000000000	-12.420146280812	20.889699080096	-10.946825798310	21.410835545970	NaN	NaN	0.566452140714	0.083789832620	0.184679065902	1.224530521509	8.460212168637	0.927840325772	NaN	NaN	448.036995923793	21.216070926015	1001.961582569710	65.619928140057	0.448565794626	0.244211606122	0.161318297126	0.015065424323
AM	AM1	4.000000000000	dynamics	Fo8	92.000000000000	p	184.000000000000	-14.623119450004	18.395186824414	-11.802964123170	20.227962555090	NaN	NaN	0.542232387930	0.100992838824	0.071155954247	1.054783469048	4.558301601179	0.552683272639	NaN	NaN	451.778988012668	13.717012635667	623.873839223616	73.908431971353	0.200360435900	0.138357701929	0.164834491075	0.011672748965
AM	AM1	5.000000000000	dynamics	CW	92.000000000000	f	130.000000000000	11.845989386115	6.655723173709	12.570195878640	8.342403308640	0.542766477737	0.059951719199	0.613233155445	0.076682694780	0.269513122359	0.772817678131	8.618070681571	0.950477333004	15.915766065949	1.074359597828	388.605365687776	15.003047954522	806.565692781739	59.367523220780	0.852206625324	0.166784652506	0.122387185246	0.009197734365
AM	AM1	6.000000000000	dynamics	CW	92.000000000000	p	121.000000000000	8.525897812087	9.278049392885	7.907441590260	13.960533682620	0.509072789588	0.109185846373	0.517157716884	0.100387999533	-0.012945637463	0.705821639179	3.740530173284	0.368344523428	7.586231705720	1.315272054930	457.687050693258	17.453264801420	290.284612569367	26.546135118959	0.324048416075	0.121191098159	0.126578934354	0.010798323033
AM	AM1	7.000000000000	dynamics	Fo8	92.000000000000	f	250.000000000000	-10.975178551675	18.789359347486	-12.532191431850	20.397600210780	NaN	NaN	0.799730205543	0.107234901850	1.014920791321	1.167235871210	9.500664103222	1.129194639649	NaN	NaN	429.054922086660	16.494216419254	962.346595372668	55.043833178495	0.481865281687	0.184227405006	0.169195118732	0.012876578480
AM	AM1	8.000000000000	dynamics	Fo8	92.000000000000	p	226.000000000000	-22.136812301548	13.991185450766	-21.892791438270	17.929719768780	NaN	NaN	0.480932807907	0.099914762991	1.444535977220	0.813815529836	4.732042058504	0.438865859049	NaN	NaN	447.304365700296	6.539598152971	511.353782038000	48.757416029668	0.176101549748	0.095427639171	0.146352265718	0.008538250885
AM	AM1	9.000000000000	tempo	CW	58.000000000000	f	109.000000000000	14.724061638276	5.828564474598	15.889350905100	6.570870151500	0.196293555910	0.030834083432	0.194400564374	0.034884892312	-0.133524181803	0.772030371353	3.381371188735	0.413503744251	17.358394376867	1.341382834342	426.311600367054	13.180004158602	664.902393295062	37.331928806390	0.635812976398	0.091610729710	0.114651168492	0.006103754475
AM	AM1	10.000000000000	tempo	CW	72.000000000000	f	130.000000000000	15.726492526259	6.219075088810	16.406133907860	9.842824960380	0.236672479028	0.034577440286	0.237739424827	0.036122958561	0.385800070663	0.985534777140	3.605012448374	0.478310983928	15.312859936634	1.343262023524	412.295377338877	10.471175332891	631.875392574174	48.125263610161	0.614023008690	0.129420975057	0.120439504299	0.007304847024
AM	AM1	11.000000000000	tempo	CW	92.000000000000	f	130.000000000000	18.374685959343	5.892013669512	18.879900738120	9.810897760260	0.295163052247	0.036075270443	0.309903183664	0.043249555958	-0.775007779623	0.920510913264	4.408582993930	0.536167777874	14.993988575736	1.363650276176	402.851137730888	13.006023869823	706.248021902785	59.991128065004	0.761084218243	0.156076375822	0.116169361891	0.007332815215
AM	AM1	12.000000000000	tempo	CW	112.000000000000	f	130.000000000000	13.841543819079	6.011770106162	14.549498246880	10.920461570820	0.359698350185	0.045930813198	0.365145361243	0.040507782115	-0.552314233116	1.005098265210	4.620282351130	0.534257459665	12.907125567201	1.056940494031	398.105263717312	14.727924102467	682.991629316989	53.941785008261	0.650602626313	0.161875437916	0.123624720032	0.009999048929
AM	AM1	13.000000000000	tempo	Fo8	58.000000000000	f	225.000000000000	20.375649960209	28.119727545373	19.304936695620	12.247451483130	NaN	NaN	0.236012041812	0.095295477956	-0.724598279840	0.862785409074	2.884816009384	0.649559423461	NaN	NaN	437.962135911947	17.657065699572	700.908809475283	51.308777214344	0.390347972210	0.135706356026	0.122235811147	0.010182857301
AM	AM1	14.000000000000	tempo	Fo8	72.000000000000	f	226.000000000000	14.205484050857	24.592293018440	15.386532904170	14.169072771720	NaN	NaN	0.383661719662	0.110683324540	-0.508359590998	0.960257801406	4.082691032284	0.643882655689	NaN	NaN	435.479794723911	16.412445968862	739.338660034834	46.030233011885	0.482216436965	0.156051253555	0.136610491061	0.008158150219
AM	AM1	15.000000000000	tempo	Fo8	92.000000000000	f	223.000000000000	0.174222588633	21.493278780743	6.724997611380	17.745271003530	NaN	NaN	0.570994761431	0.106184934788	-1.509788605267	0.884905352177	5.480242722939	0.603684272106	NaN	NaN	430.925615607804	9.595567879320	838.610964449788	48.554743496526	0.464107685212	0.150968223971	0.145454840584	0.011218948716
AM	AM1	16.000000000000	tempo	Fo8	112.000000000000	f	250.000000000000	-4.849628626649	19.042429214501	-3.319147286100	20.126062057050	NaN	NaN	0.614541462837	0.086911555140	-0.180828336109	1.023548912137	5.783336037894	0.669245193215	NaN	NaN	420.855790371772	12.225883100902	829.326188477416	60.255507308713	0.374888446249	0.179034689038	0.146490181230	0.010851295456
AM	AM1	24.000000000000	preludio	CW	92.000000000000	f	51.000000000000	13.099977057495	7.330179240009	16.281010080000	13.063794146100	0.314507673835	0.048700322257	0.323076066266	0.054173968508	-0.126034427629	1.548467899430	5.092555028510	0.677628457295	16.306709865362	1.719586165402	448.308796130446	8.970970584385	965.576262265560	75.607757369792	0.780489764972	0.226621237607	0.137314571885	0.013219166831
AM	AM1	25.000000000000	preludio	CW	92.000000000000	p	51.000000000000	14.015550724998	5.596757509873	15.301722674520	10.834303287060	0.229799953062	0.031291737039	0.239733855153	0.033115603488	-0.866002411535	0.918653041635	2.800766534346	0.422660391962	12.287309024412	1.831958874778	448.786106792965	6.143942100728	593.040612387215	89.285247632896	0.452021480596	0.143910642261	0.134649199608	0.012678834842
AM	AM1	26.000000000000	preludio	Fo8	92.000000000000	f	87.000000000000	4.746307150805	17.798443057093	7.782339955320	15.641589348900	NaN	NaN	0.456909126802	0.131993866895	-1.519148823335	0.811156467144	4.097777917277	0.602521079474	NaN	NaN	460.589463410213	12.617437280561	919.798794563217	56.583439292068	0.458690165358	0.167658074991	0.178002451678	0.021280243953
AM	AM1	27.000000000000	preludio	Fo8	92.000000000000	p	87.000000000000	-8.489258316630	16.319155560450	-7.977087963180	19.225915026930	NaN	NaN	0.500520296775	0.055978505066	0.676127432117	0.861417443575	4.536070420555	0.770316585474	NaN	NaN	474.755431483653	8.650501894016	815.459975272613	90.500227324478	0.244142604241	0.158719585647	0.217144175088	0.015468263532
AM	AM1	30.000000000000	preludio	CW	92.000000000000	f	34.000000000000	13.096129360882	7.158000360977	14.716595796120	13.374394019460	0.390990022963	0.055531708762	0.413186262917	0.049135646900	-0.479461609317	1.452635758498	5.704825673278	0.779772099158	14.655351551246	1.369419343954	396.870849523710	4.406564002475	718.741571768917	69.982185194278	0.619966056839	0.172337052263	0.147521196722	0.016856535387
AM	AM1	31.000000000000	preludio	CW	92.000000000000	p	34.000000000000	12.570239075166	5.700108430992	14.004225785160	9.790461243720	0.375910254920	0.066801111059	0.374154671932	0.044942927384	-0.480208365265	0.780797750535	4.077413892948	0.664679105461	11.114109753294	2.319309589709	402.180685505867	8.827651961578	503.047690654707	116.727199409825	0.469341366262	0.132142191045	0.148588256610	0.012807315312
AM	AM1	32.000000000000	preludio	Fo8	92.000000000000	f	58.000000000000	0.551784060830	18.976684527778	1.241422893090	16.926556948290	NaN	NaN	0.648395939501	0.118230671643	-0.987811360223	0.897982051902	6.057314831998	0.746365954926	NaN	NaN	421.804914058668	10.596677876887	868.749529297603	58.637011688639	0.481832788172	0.156641026301	0.216101924538	0.013674222849
AM	AM1	33.000000000000	preludio	Fo8	92.000000000000	p	58.000000000000	-12.520157454234	15.423236873525	-10.554208829100	18.456031502010	NaN	NaN	0.648087578414	0.107596307116	1.042503676038	0.916764355907	5.874789639753	0.887449174077	NaN	NaN	426.586333911851	5.358539117401	733.785534518518	47.511930611926	0.293778832012	0.126015178591	0.245946469823	0.017227699430
AM	AM2	1.000000000000	dynamics	CW	92.000000000000	f	195.000000000000	31.807685963789	7.328550050791	31.793074880940	11.700955012320	0.542888821942	0.082151569278	0.561333016063	0.081863450636	-0.321791890503	0.980008370739	6.591585166039	0.744900808294	12.301292333276	1.527513368898	496.210768886315	16.022336018867	908.685616199047	78.739620139903	1.010297039540	0.143387205100	0.118251317196	0.011198540022
AM	AM2	2.000000000000	dynamics	CW	92.000000000000	p	195.000000000000	42.455615633314	7.606143643746	43.147567167660	15.484878274320	0.348832828682	0.064586048057	0.384199586468	0.082319514962	-1.321055721816	0.776692128864	2.476053149262	0.420995385261	7.205336629166	1.138090294184	547.546602244397	11.511566752362	378.654472537027	39.992139277749	0.361299448812	0.064777601868	0.121164475549	0.013395038372
AM	AM2	3.000000000000	dynamics	Fo8	92.000000000000	f	192.000000000000	12.635774253855	17.749863613557	12.068146493010	21.270020611860	NaN	NaN	0.443954123897	0.096101827991	-1.623714796914	1.772186344649	5.778627623972	0.935646101264	NaN	NaN	496.804945603261	15.425236050122	950.365519796178	67.730343391271	0.579381697389	0.236901835073	0.141070070503	0.016278769124
AM	AM2	4.000000000000	dynamics	Fo8	92.000000000000	p	180.000000000000	15.982434135866	20.306533165907	16.641213866280	26.342133652170	NaN	NaN	0.238375683102	0.079580659913	-2.942668808554	1.875398413371	2.704995663615	0.521361543293	NaN	NaN	504.832869467544	25.479460773387	597.995479900291	56.599326004699	0.252692678486	0.110138586667	0.139693829828	0.024810441946
AM	AM2	5.000000000000	dynamics	CW	92.000000000000	f	186.000000000000	37.112155104394	7.306707703305	36.790656338520	13.427122343580	0.687683374825	0.103229463054	0.687484535402	0.088958249735	0.161138824539	1.233499991615	8.131291343100	1.006295929861	11.979332324551	1.618274558753	493.715097623557	15.613325665273	761.480178283686	68.366003013000	0.967033627572	0.165907883397	0.129938482736	0.012021817010
AM	AM2	6.000000000000	dynamics	CW	92.000000000000	p	186.000000000000	39.950186634428	7.088856854752	39.818030029740	16.048074819420	0.492082840363	0.091710879793	0.513369846304	0.098397894846	-0.428943372372	0.892596247252	3.750433870756	0.526320416649	7.763354216213	1.179677047467	528.457679335090	12.794330446225	423.995242775728	40.795143478340	0.418027638291	0.067643124073	0.145585226275	0.017150442410
AM	AM2	7.000000000000	dynamics	Fo8	92.000000000000	f	185.000000000000	1.693651465431	17.633950831760	1.335738136050	20.807829233910	NaN	NaN	0.437878244396	0.076276069180	-0.352118186496	1.947571505471	6.884587164410	1.078589712327	NaN	NaN	490.049116878418	14.716652859957	837.422384305511	88.468945430706	0.494437822414	0.195096520541	0.144629657681	0.011193724520
AM	AM2	8.000000000000	dynamics	Fo8	92.000000000000	p	203.000000000000	5.487766553563	19.909792828856	5.836202517510	24.510611960460	NaN	NaN	0.247163453778	0.050959613056	-1.592230753839	2.106282105854	3.598751506011	0.743532709340	NaN	NaN	476.034381766545	29.865231089866	603.506474401275	63.269804452142	0.268299112139	0.130461754987	0.159458265063	0.017070630695
AM	AM2	9.000000000000	tempo	CW	58.000000000000	f	186.000000000000	34.884007808028	8.108488555887	35.098640814420	11.412522894600	0.306671591744	0.052193645211	0.319573437610	0.059354149873	-0.123280217933	0.795182940190	3.491467556558	0.574998151669	11.462248173828	1.345535851168	510.891037915733	23.242781282640	656.507965381833	114.987552997556	0.599964319450	0.062245169484	0.124823292444	0.014397725152
AM	AM2	10.000000000000	tempo	CW	72.000000000000	f	195.000000000000	32.605916677167	7.981993411834	32.162459921280	12.786174736560	0.386865289542	0.061879153007	0.403402742664	0.066817247263	-0.799508834310	0.872233084537	4.033714598180	0.591844051098	10.501033385424	1.129146068226	499.423701345124	11.814312998499	708.141934203862	74.639081903361	0.611098266242	0.106578380721	0.131176564988	0.013730063075
AM	AM2	11.000000000000	tempo	CW	92.000000000000	f	190.000000000000	37.183743912098	6.093627080935	36.461977421220	12.284556344640	0.499348210638	0.081133030650	0.499528029029	0.077980037181	-0.215200089250	0.930620745939	4.896806744564	0.740129810535	9.919693425792	1.350097520544	504.086741647224	15.591241301742	730.085753095649	68.277435980665	0.752922023890	0.128566236485	0.130277928440	0.012962649420
AM	AM2	12.000000000000	tempo	CW	112.000000000000	f	195.000000000000	36.367791311365	7.374980120165	35.914636995120	14.686044096960	0.546301394066	0.094264905783	0.585740635690	0.087266032249	-1.790981884065	0.955546606088	5.204292482992	0.799331928692	9.618259971130	1.344770977893	404.825965067112	9.683096227078	632.541595280723	58.306873533807	0.804094492749	0.152594568001	0.100835618584	0.014491367477
AM	AM2	13.000000000000	tempo	Fo8	58.000000000000	f	194.000000000000	30.886461853460	24.645418461129	27.373583246040	15.864740937720	NaN	NaN	0.284805030063	0.071685252946	-0.776745806100	1.329009917326	3.200237408797	0.536998972445	NaN	NaN	509.504434323071	12.506353426722	556.957779936872	60.204484068009	0.491402444511	0.130634395945	0.132130794117	0.014509699297
AM	AM2	14.000000000000	tempo	Fo8	72.000000000000	f	185.000000000000	25.899558088909	19.886221970290	23.410684168110	15.977982934170	NaN	NaN	0.298177361492	0.067243336199	-1.201264090259	1.317595002474	3.492029677000	0.574743878514	NaN	NaN	494.485052686981	14.880995157641	630.426553562946	63.161469654212	0.463463330153	0.141072742350	0.141006410794	0.015331974137
AM	AM2	15.000000000000	tempo	Fo8	92.000000000000	f	165.000000000000	22.826051725585	16.587398708965	21.908355987960	17.907553876320	NaN	NaN	0.413119223044	0.095827865010	-0.560937481585	1.365239867450	4.579208960626	0.818955519376	NaN	NaN	496.963823233789	17.071230015548	738.523467521110	92.055032560903	0.562231590583	0.190180662194	0.147458898807	0.012430304130
AM	AM2	16.000000000000	tempo	Fo8	112.000000000000	f	193.000000000000	21.440106698029	19.041070446436	19.767107328840	19.976523480000	NaN	NaN	0.441543096048	0.086853558618	-1.301203531228	1.579353831090	5.587096448812	0.912657679349	NaN	NaN	418.286959286731	9.586598202926	747.541326835705	62.131533080856	0.659977687385	0.231268952309	0.141130797015	0.012997050708
AM	AM2	17.000000000000	tempo	ACW	58.000000000000	f	190.000000000000	17.939531214224	7.895262025892	18.861248922660	9.925111724040	0.375894342108	0.083201914345	0.388158705379	0.083822648415	-1.284077546995	0.855252177859	4.595752324459	1.126375832041	12.272192734079	1.708859091253	483.054651700552	27.335922497358	621.837570687129	118.118891124936	0.453442488726	0.150455109098	0.147986134356	0.011094236489
AM	AM2	18.000000000000	tempo	ACW	72.000000000000	f	181.000000000000	12.729891480311	7.147383490763	14.043539697120	10.378325828340	0.541480541462	0.088188263125	0.548614145001	0.094876614728	-1.034043241519	0.786957474746	5.889059868077	0.839546549298	10.969163756136	1.139329591324	457.395094531493	11.522721591760	711.769731317174	56.134650434979	0.534995754434	0.127081030947	0.138922153828	0.011652806097
AM	AM2	19.000000000000	tempo	ACW	92.000000000000	f	190.000000000000	8.202064627601	8.135930015253	8.670615073920	12.782186962920	0.794361473515	0.141379149637	0.752379260058	0.103153750908	-0.045519320357	0.777571355118	7.335286788995	0.909135220238	9.379731229391	1.140709499812	473.183092330867	12.685062898456	773.351176685400	79.202211440226	0.604108022853	0.154502412620	0.135127847666	0.015983877507
AM	AM2	20.000000000000	tempo	ACW	112.000000000000	f	195.000000000000	2.184525127017	8.904302155334	2.950738554420	14.013864337320	0.940005359711	0.171138945908	0.817738336636	0.100953442168	-0.219615598783	0.847311639257	8.749199138244	1.248405659597	9.447300086479	1.242489674840	383.588886922572	7.497266582494	710.821426164671	40.001833823248	0.647138808534	0.165003094389	0.132466504575	0.014797131945
AM	AM2	21.000000000000	slow	CW	29.000000000000	f	65.000000000000	19.938597159840	8.343663331609	14.774749522920	7.265492154900	0.234556855127	0.048408991166	0.161196863536	0.042940257462	-0.709453550804	1.145791525304	3.315187993061	0.508229546624	14.340459963471	1.412841519692	479.186552136580	11.781755618206	550.209020354471	53.140226637012	0.535101519398	0.138465187065	0.122698405497	0.014491723484
AM	AM2	22.000000000000	slow	Fo8	29.000000000000	f	65.000000000000	30.707088238199	24.391386570789	8.724748549590	7.742415582900	NaN	NaN	0.179995074590	0.074390266558	0.153728428887	0.944048419269	3.587329098361	0.535389367598	NaN	NaN	468.230923783158	11.531559980704	543.002797757185	60.479704277410	0.477454325027	0.146611434353	0.123505403772	0.011638058964
AM	AM2	23.000000000000	slow	ACW	29.000000000000	f	65.000000000000	11.594420552470	7.703224439794	5.870255802480	4.615694225820	0.266199900778	0.059197120954	0.149694521001	0.030825326370	-1.600714387046	0.849002476986	4.599446950842	0.826743615453	17.505323739483	1.704195588054	420.990121226831	18.717125609952	534.142148468796	49.177762418806	0.514668276434	0.128702169143	0.126948671866	0.014373711379
AM	AM2	24.000000000000	preludio	CW	92.000000000000	f	51.000000000000	31.288069972672	6.087877924844	31.305834302220	13.310574393060	0.353792603487	0.086716153490	0.366725792572	0.095407265882	-0.448585329275	1.171224182064	4.714370918380	1.088503266492	13.467253852470	1.581596858298	510.586457759498	11.648242145514	956.566502410557	123.378254902481	0.887199433560	0.188261787814	0.122996176777	0.017962335665
AM	AM2	25.000000000000	preludio	CW	92.000000000000	p	51.000000000000	30.683562291245	7.986060751473	31.902478006860	20.768922836280	0.283301919188	0.053276471762	0.317793086903	0.074804834513	-0.907330022625	1.240551250961	2.203486188154	0.234250618548	7.918726698534	1.468307306299	531.638550621007	8.296993800871	472.308512023651	44.410050978953	0.312987867935	0.095817153698	0.153271473648	0.017854006112
AM	AM2	26.000000000000	preludio	Fo8	92.000000000000	f	86.000000000000	12.350575649133	19.845353069441	12.835836239760	25.055770939740	NaN	NaN	0.312862908572	0.099172078107	0.837629496744	1.902919767806	3.852351191726	0.820040517392	NaN	NaN	509.291582512360	12.039237082738	933.878847684532	91.397883244335	0.440637554261	0.210123179399	0.169292716371	0.015145156945
AM	AM2	27.000000000000	preludio	Fo8	92.000000000000	p	87.000000000000	12.542379097432	22.815960797481	12.394962664560	25.531900749540	NaN	NaN	0.337627985716	0.074926765025	1.010696029981	1.630675201626	4.066748167152	0.778141724218	NaN	NaN	505.494437112712	10.522251409680	876.054185801981	74.212521252215	0.438899016015	0.231719867141	0.183377092523	0.014415259546
AM	AM2	30.000000000000	preludio	CW	92.000000000000	f	49.000000000000	37.791257610294	6.805020076916	38.825681142960	9.947091686040	0.451311788456	0.095610033373	0.478286608891	0.104134932110	2.044764367252	0.833682823162	5.817063424307	1.054659416552	13.052263547276	1.341519753751	527.406560518004	10.726308887535	754.037361309838	86.679678750368	0.809433727110	0.153313002769	0.151543308303	0.019968024446
AM	AM2	31.000000000000	preludio	CW	92.000000000000	p	51.000000000000	32.723511490504	8.603065702756	34.405221343680	18.826843165380	0.377049345626	0.081652346622	0.377379618513	0.068050462682	0.370056274145	1.065364479038	3.184531820084	0.269268114462	8.762820431059	1.683317219627	522.164544394982	8.799652195480	468.062218649840	48.017032127025	0.392645932611	0.066817740879	0.168658408373	0.020847589019
AM	AM2	32.000000000000	preludio	Fo8	92.000000000000	f	86.000000000000	13.816374727860	20.516279964416	14.159246174730	22.848722219070	NaN	NaN	0.374982834567	0.078744059204	0.858703079369	2.109996954897	5.482243155993	1.052819116594	NaN	NaN	485.839385169419	8.934517928546	932.777385948780	84.974970234401	0.499610170586	0.186803144244	0.187730090951	0.022335313424
AM	AM2	33.000000000000	preludio	Fo8	92.000000000000	p	87.000000000000	4.862093765118	24.359918000067	4.550007081960	24.498461726550	NaN	NaN	0.341930892196	0.069793075986	0.832252501177	1.855235261398	4.770132020541	0.804147066791	NaN	NaN	485.874865295636	16.099680215728	805.458318113755	84.832827256304	0.357079426003	0.149437603019	0.212503490985	0.023783734420
AM	AM3	1.000000000000	dynamics	CW	92.000000000000	f	183.000000000000	27.621305344372	5.560405898377	27.947349437220	8.172212215140	0.337021155945	0.068741863109	0.344135085930	0.067974878148	0.380981640622	0.977319869847	5.451376427874	0.968763518212	16.296575797517	1.198615354587	386.232400918982	5.908913418415	1116.137681122390	69.927655753210	0.828356532226	0.125507898584	0.138138770208	0.010532063725
AM	AM3	2.000000000000	dynamics	CW	92.000000000000	p	195.000000000000	30.314029464122	6.073442941146	27.941802297840	16.269354597600	0.162831633837	0.047756116024	0.176363270379	0.047666920004	-1.297918469373	1.137061239094	1.357116059531	0.292493474808	8.531082627754	0.992001207979	378.636102698323	8.920837464810	336.961979033884	37.380889509221	0.232444433142	0.068497155778	0.136725391453	0.009801492601
AM	AM3	3.000000000000	dynamics	Fo8	92.000000000000	f	194.000000000000	8.589109375420	16.852613967474	7.156956112740	14.892986750130	NaN	NaN	0.579634436739	0.112062168912	1.401705924401	1.435850745346	8.037618100278	1.310325974848	NaN	NaN	363.559336796991	7.429667527130	1200.107450960160	77.914395954706	0.617344262951	0.205613568716	0.154787812530	0.011083613756
AM	AM3	4.000000000000	dynamics	Fo8	92.000000000000	p	195.000000000000	-2.740432047956	14.943374249127	-1.777672746000	18.781769978730	NaN	NaN	0.238045046782	0.066721155847	-0.923351095393	0.976064126728	2.143278843090	0.462861552542	NaN	NaN	357.595171761164	10.317484772305	423.578456149191	45.983380476835	0.149249759157	0.108687848362	0.160139850658	0.010847311281
AM	AM3	5.000000000000	dynamics	CW	92.000000000000	f	195.000000000000	28.880247788635	5.467280438431	28.104401513160	8.646972924420	0.520949903473	0.093030125004	0.548131632787	0.094075582578	-0.005103573231	0.872481992787	7.569473474305	1.117506285030	14.655845228126	1.233513637464	363.688116708025	6.261849249398	1083.392581758690	53.397078033043	0.836809198865	0.105307047792	0.142931704943	0.009138495960
AM	AM3	6.000000000000	dynamics	CW	92.000000000000	p	195.000000000000	35.804691077597	6.340359402248	34.143973231500	12.628495835460	0.234178352028	0.047879839384	0.244601173892	0.050301394188	0.304566063161	0.865244550691	2.040757616152	0.302516516781	8.868213175172	1.057009533956	365.665588419192	4.835573630573	305.632742128927	33.517961433466	0.283162844413	0.044219331049	0.152676285377	0.006803941139
AM	AM3	7.000000000000	dynamics	Fo8	92.000000000000	f	195.000000000000	15.549657307261	20.547742055902	12.040891627320	20.312599713030	NaN	NaN	0.686639563220	0.104111627411	-1.205612263844	1.422396370234	10.236214853335	1.749921961822	NaN	NaN	340.023195952335	8.012395998516	1087.022624181000	96.167202575727	0.659673327305	0.206339155427	0.163423686805	0.012537389312
AM	AM3	8.000000000000	dynamics	Fo8	92.000000000000	p	195.000000000000	3.774412359859	18.521945764795	4.491974146140	22.513210721370	NaN	NaN	0.296890841369	0.073568406551	-1.393233622408	1.325110108169	2.979753235031	0.627536536930	NaN	NaN	331.592486713092	7.529742626881	409.510201995425	54.115349588443	0.177345647335	0.114139163458	0.171789877721	0.008682555244
AM	AM3	9.000000000000	tempo	CW	58.000000000000	f	195.000000000000	19.184864415118	5.076781319814	19.276788167100	7.294400498880	0.172979863092	0.035590134158	0.172313754870	0.041233560094	-0.322250307933	0.939849459250	2.946257152984	0.491823877827	17.211929045894	1.643218415220	359.833078468613	5.813491608588	859.275921856409	39.475841520384	0.544058702795	0.076246871251	0.125059825944	0.008723584091
AM	AM3	10.000000000000	tempo	CW	72.000000000000	f	195.000000000000	20.285918090351	4.768528951222	20.338869676860	7.596395152380	0.162600014194	0.034244876062	0.167353722440	0.034114072921	-1.058726600805	0.841430686228	2.479652989432	0.538369022536	15.294304807817	1.358416974156	357.755875494041	8.543122543646	794.156055924969	90.597742821640	0.465340330974	0.094985530923	0.123755451944	0.011778858896
AM	AM3	11.000000000000	tempo	CW	92.000000000000	f	195.000000000000	19.954484567484	4.635568241754	20.032418827440	11.666258758260	0.200877412513	0.041104758591	0.212505974569	0.038478478437	-1.597588732822	1.415333933857	3.020382264393	0.645493083189	15.030354280159	1.198734161224	362.609506912060	5.314831062156	817.184334327623	79.737440733366	0.539056847064	0.128042472184	0.125712069118	0.009183531695
AM	AM3	12.000000000000	tempo	CW	112.000000000000	f	195.000000000000	28.070615627893	4.614902040687	27.349299381420	9.647343561420	0.290979624190	0.058472851998	0.301541966289	0.052943662029	-1.055585144004	1.049241831796	3.773709404443	0.603603165446	13.140460511989	1.407393393134	358.623443343200	8.471654538044	802.080276718106	113.160739766737	0.651543931921	0.108092211557	0.123959069488	0.008514615230
AM	AM3	13.000000000000	tempo	Fo8	58.000000000000	f	194.000000000000	22.490753808369	22.301699049806	14.390773077870	13.734077293170	NaN	NaN	0.315136595053	0.095189027747	-0.261900950510	1.079036316814	3.999077049516	0.728429363541	NaN	NaN	343.312639577956	9.665243281399	870.612746168618	44.480534468586	0.494398373684	0.143387275738	0.142108731047	0.010974482563
AM	AM3	14.000000000000	tempo	Fo8	72.000000000000	f	189.000000000000	14.306272538358	19.622741149537	11.151517457340	12.093848463420	NaN	NaN	0.358440340454	0.121202342555	0.125683559706	0.860274414346	4.149020457831	1.011883340339	NaN	NaN	335.246162554137	7.706380197024	911.500687680105	77.097726318071	0.492113831447	0.167976566207	0.136429907070	0.012553562496
AM	AM3	15.000000000000	tempo	Fo8	92.000000000000	f	194.000000000000	14.937733384007	15.604099618069	11.675857529250	13.412074216320	NaN	NaN	0.410787037616	0.081384564025	0.126898969090	1.047392204715	5.470905949301	0.953672933587	NaN	NaN	348.233405248657	8.523695428461	1007.201626604970	61.801480787243	0.523430439694	0.167439325594	0.146739183360	0.009174186574
AM	AM3	16.000000000000	tempo	Fo8	112.000000000000	f	193.000000000000	16.558209546037	14.492482358155	11.170874240550	16.870205699550	NaN	NaN	0.503778854143	0.091162319179	-0.380629184918	1.183325723149	5.999358625850	1.167374500268	NaN	NaN	340.455657108113	6.604929841124	986.318831447509	77.722687944985	0.586594890912	0.215928622179	0.136562585715	0.011579874069
AM	AM3	17.000000000000	tempo	ACW	58.000000000000	f	183.000000000000	13.778396429139	8.082273893468	12.623056793460	9.919023968700	0.314913847506	0.066298685214	0.334569536105	0.085299529689	-0.248986287288	1.088086752875	4.905347258271	0.877084409719	15.714463979768	1.234304034719	338.108669839017	7.166415258466	821.624164761986	39.265978319286	0.520056623565	0.139642584645	0.143646646490	0.008406448584
AM	AM3	18.000000000000	tempo	ACW	72.000000000000	f	195.000000000000	18.038856052905	8.657342272516	16.982501563620	10.150710948900	0.321760064398	0.059759918616	0.347705945716	0.064725239101	0.462218324381	0.866674673287	4.573578053842	0.737080655200	14.324858978231	1.186696933535	336.865571427244	6.626582670759	784.511654137450	41.804307978377	0.555943424073	0.117809605788	0.136092953381	0.009055352430
AM	AM3	19.000000000000	tempo	ACW	92.000000000000	f	195.000000000000	13.036552442928	8.849925228750	12.684000221640	11.917358804880	0.525857669316	0.097899273095	0.501042691975	0.102034212994	0.165910106972	0.981350897685	6.392049267410	0.827585020247	12.345514116966	1.475376200054	330.397883926147	7.703856002466	943.396030834624	58.699612561333	0.612679287226	0.156482783529	0.137829354510	0.009709718345
AM	AM3	20.000000000000	tempo	ACW	112.000000000000	f	194.000000000000	-2.215659810481	7.219698449649	-0.253295910540	12.179438225460	0.896477957626	0.209013471747	0.699435130489	0.104295931814	0.061705121671	0.831393595244	8.763327953865	1.472288004091	9.969957101370	1.160660501098	338.535135334054	4.047248755788	1024.287585332410	87.772600429073	0.571085639472	0.150405179368	0.147481312565	0.010078132388
AM	AM3	21.000000000000	slow	CW	29.000000000000	f	41.000000000000	21.594626780582	5.868308283292	11.415828448260	4.164658671960	0.141585995154	0.033508417016	0.084969427418	0.025821829046	0.789460554635	0.886931036784	2.576405510486	0.415800119187	18.484467639952	2.109702513862	368.216391405442	5.650451401651	966.122261058998	38.252778156569	0.493301691534	0.085326004514	0.114480599691	0.008868511144
AM	AM3	22.000000000000	slow	Fo8	29.000000000000	f	40.000000000000	38.938546100453	12.508242047800	5.519760621660	5.061661875180	NaN	NaN	0.153685055042	0.044734454938	-0.900095251887	0.547536800611	3.548644580441	0.572366370261	NaN	NaN	359.535045211400	6.406996688606	961.825963401780	53.773045875758	0.307720573038	0.120438043662	0.139134190732	0.012763136091
AM	AM3	23.000000000000	slow	ACW	29.000000000000	f	41.000000000000	16.827728710122	7.008138066083	4.395454382520	4.583428802640	0.226263857258	0.040890080334	0.139918616612	0.032815399867	-2.170178140097	0.991035143383	4.372825536345	0.656602542466	19.462254304158	1.446296531623	349.039432048088	7.680325690245	933.425264720681	31.727020855575	0.383681818402	0.114745438897	0.137326071400	0.009670315955
AM	AM3	24.000000000000	preludio	CW	92.000000000000	f	85.000000000000	35.302529648400	7.183493315243	34.777932336180	12.381433025940	0.272151093881	0.051640037632	0.332834559242	0.076116699355	-2.164375514696	1.024136217368	3.931308128945	0.759517298547	14.565682961940	2.011691760273	402.543738265555	13.537263057679	1296.926653185640	188.195610840252	0.771584074145	0.167835529676	0.138464939903	0.016827061655
AM	AM3	25.000000000000	preludio	CW	92.000000000000	p	85.000000000000	36.096881715018	7.678143727974	36.020422733760	15.593714022600	0.180185098167	0.045259359685	0.204398279830	0.063239470454	-1.522524883321	0.748149752752	1.443892397650	0.291504674243	8.224412626298	1.474047944541	415.996589188894	19.340517682607	519.214386019537	103.059300200705	0.263927712473	0.088311090811	0.142822151426	0.015198165163
AM	AM3	26.000000000000	preludio	Fo8	92.000000000000	f	145.000000000000	14.684176814526	21.978058353499	11.547220622760	23.864881891230	NaN	NaN	0.444527078508	0.112364309281	2.509385136613	1.878373556997	5.956286190411	1.256297056068	NaN	NaN	372.096589907404	10.505442842306	1321.055374861810	96.174507661424	0.589594397556	0.216949150021	0.175873727732	0.019701726854
AM	AM3	27.000000000000	preludio	Fo8	92.000000000000	p	145.000000000000	9.508664049856	22.438090696441	9.434588039190	24.612577924050	NaN	NaN	0.578619536033	0.097028971763	2.644373962292	2.127726926141	7.450485600921	1.431487926974	NaN	NaN	367.836883530715	8.472694289910	1258.031092786500	98.529592463078	0.632678193487	0.265156735835	0.212131305106	0.018693916641
AM	AM3	30.000000000000	preludio	CW	92.000000000000	f	29.000000000000	24.663625907239	4.622786523964	24.447306515400	10.520980961220	0.390343729167	0.064115954855	0.458387990038	0.127165874227	-0.876278801895	1.165270975162	5.888148775056	0.817910723532	15.196918671387	1.525969243715	395.834841744836	9.339270978701	995.651349736625	131.948763681070	0.846227472225	0.233820350136	0.153428242716	0.013899168348
AM	AM3	31.000000000000	preludio	CW	92.000000000000	p	32.000000000000	30.918257060316	6.682912195462	31.191492601260	12.070367030340	0.311865701809	0.061864799945	0.320513320022	0.059522975119	-0.360245637625	0.844975798386	2.875464131146	0.802644492607	9.214603779844	1.731534483506	403.928732835274	3.288041439164	479.717406418158	100.647467148634	0.405920503998	0.106814409713	0.146233513363	0.013647993421
AM	AM3	32.000000000000	preludio	Fo8	92.000000000000	f	58.000000000000	9.408697936585	27.000360562772	7.392306658860	25.414954791480	NaN	NaN	0.696772922899	0.140946120040	0.783340875132	1.719771906802	9.630394019979	2.490696324136	NaN	NaN	348.669568792009	10.422385555180	1146.142605986030	72.224912980428	0.713404199685	0.266204766230	0.195849470035	0.021227685063
AM	AM3	33.000000000000	preludio	Fo8	92.000000000000	p	58.000000000000	17.070164663978	21.460384236442	18.210956646150	21.706884759150	NaN	NaN	0.747488585414	0.096122494066	0.754719111821	1.533566048264	9.655266838618	1.375900655854	NaN	NaN	338.325558523344	11.283711989661	1123.537772309010	66.640958503274	0.751112484665	0.203634782496	0.222226180089	0.015710368029
AM	AM4	1.000000000000	dynamics	CW	92.000000000000	f	195.000000000000	13.740610015616	5.200650833548	14.482498507020	7.425782870400	0.181222899947	0.032542806894	0.188428248318	0.033845924284	-0.951989932244	0.889355371416	3.192396006389	0.468376924764	17.813804025099	1.763969222330	384.385433284045	8.433046163557	556.976807613330	43.527145021579	0.536615788943	0.101936934020	0.112632413349	0.008445538404
AM	AM4	2.000000000000	dynamics	CW	92.000000000000	p	195.000000000000	3.426290124982	6.500965900666	2.642953871340	11.972047504680	0.171157959084	0.025842187810	0.187252300786	0.029666170302	-2.108037953983	0.895426468309	1.809139498775	0.224819391299	10.687436599046	1.339218547377	435.102205041076	26.799114750227	238.322142737024	28.942460674424	0.148407874865	0.048669826025	0.131981981058	0.009087598900
AM	AM4	3.000000000000	dynamics	Fo8	92.000000000000	f	195.000000000000	30.543780661119	24.774498165714	21.775748436180	23.842437039090	NaN	NaN	0.315591926415	0.087836677013	-0.290132911009	1.760881162645	3.298142453593	0.483646872079	NaN	NaN	379.359502703972	7.397421486702	548.427635002985	45.278596280012	0.443189489532	0.161915908882	0.127761412497	0.009571898422
AM	AM4	4.000000000000	dynamics	Fo8	92.000000000000	p	195.000000000000	15.599802802473	26.753419873840	11.039828534460	30.346725979530	NaN	NaN	0.259160580661	0.077672798054	-0.593646209113	1.653196962724	2.116994275695	0.265333315388	NaN	NaN	419.688788785991	15.379255239198	305.577891720886	40.063522380631	0.187585324153	0.109350339490	0.151439448196	0.007647654309
AM	AM4	5.000000000000	dynamics	CW	92.000000000000	f	195.000000000000	13.004599575876	4.156824101246	14.321393722260	7.037883950220	0.241082454620	0.033584143911	0.245816806424	0.032876759308	0.367037522873	0.911453091405	4.258347575827	0.395753847368	17.864003627696	1.968070495538	362.645543962385	8.006334383359	549.912069540949	33.612486058724	0.540893988178	0.094062190791	0.124359646911	0.009561452361
AM	AM4	6.000000000000	dynamics	CW	92.000000000000	p	195.000000000000	5.790033484686	5.694237796618	5.930393256720	10.444912061760	0.226928240513	0.032077922057	0.232534343877	0.031893930090	-0.188262498136	0.900368011053	2.719529974317	0.279813239618	12.099378696237	1.201651287746	417.487793602848	18.400607585005	285.588418575745	30.567048913014	0.220885254644	0.098134065190	0.148099491330	0.007306625719
AM	AM4	7.000000000000	dynamics	Fo8	92.000000000000	f	193.000000000000	21.511591348222	32.886886598711	16.456683578760	26.777856577590	NaN	NaN	0.425035155315	0.136205602697	0.705393497641	1.814655688765	4.574631192826	0.631674558792	NaN	NaN	353.767038989305	7.664095078763	542.665469470450	47.715539150738	0.484856009080	0.209405120856	0.136742515181	0.007871517860
AM	AM4	8.000000000000	dynamics	Fo8	92.000000000000	p	194.000000000000	10.159922704262	26.493946275101	7.292851827120	26.329419237420	NaN	NaN	0.337718714760	0.080035018890	0.521613603571	1.395594216602	2.691797239422	0.368429354943	NaN	NaN	391.515387095153	14.761227953893	279.949838521679	36.717815508965	0.191335721469	0.116583189558	0.177613858886	0.009149046895
AM	AM4	9.000000000000	tempo	CW	58.000000000000	f	174.000000000000	16.816107802561	6.417793071193	16.798914354960	9.742287398400	0.145119056455	0.017479637512	0.146626739780	0.018798328303	0.544656146119	1.078926748605	2.291405912655	0.243071922799	15.859826008056	1.185063903580	347.615096986480	5.784670573315	322.135625810206	21.940691350868	0.423779778479	0.074999462513	0.099338233727	0.005773836189
AM	AM4	10.000000000000	tempo	CW	72.000000000000	f	195.000000000000	14.469373099943	6.784095651907	15.164178437160	9.515692429560	0.160612327286	0.027904046330	0.164881399944	0.027973539360	0.216644496858	0.966391689575	2.492277456434	0.292768572386	15.715047527771	1.595433960537	379.147181739241	8.922250766470	394.599699171899	38.064653102339	0.444891848854	0.105251719352	0.104047563467	0.005330781432
AM	AM4	11.000000000000	tempo	CW	92.000000000000	f	182.000000000000	12.689366805543	4.733900623999	14.029510237020	8.132460828300	0.189912433734	0.024264889146	0.193882538070	0.022734335277	-0.068965461424	0.925642978197	2.952876929417	0.300118394854	15.650192198285	1.333291186686	371.119191049907	5.661431619362	463.383197832070	26.277649673929	0.476937526825	0.099188384037	0.117201008415	0.007574080583
AM	AM4	12.000000000000	tempo	CW	112.000000000000	f	195.000000000000	11.733677084366	9.061820284555	11.576675740320	11.039046172200	0.205576316199	0.034695170213	0.224626187944	0.037953367637	-1.504475592384	0.736974646434	2.620586829404	0.307955425279	12.889342356575	1.265426099876	387.068392092075	5.028792375523	395.826834567422	28.459768479209	0.350364242629	0.110740107786	0.112972267635	0.007679867984
AM	AM4	13.000000000000	tempo	Fo8	58.000000000000	f	132.000000000000	31.233022579586	17.402383973450	18.652984581960	11.905693821450	NaN	NaN	0.172550526118	0.043298181463	-0.183183848225	0.981931993944	2.161539174236	0.254103807759	NaN	NaN	365.084435790214	10.286752242044	317.790097756937	24.947344793782	0.290730081347	0.090872275178	0.113095699540	0.008095733198
AM	AM4	14.000000000000	tempo	Fo8	72.000000000000	f	165.000000000000	29.037495560359	18.092866282117	19.861131596040	18.221109214680	NaN	NaN	0.198467502648	0.046048700003	0.089246951469	1.416728116557	2.408392595249	0.329875419261	NaN	NaN	381.069643846123	7.175093903771	368.285092697653	25.712506529086	0.340633196473	0.114005362960	0.114866101698	0.008103910534
AM	AM4	15.000000000000	tempo	Fo8	92.000000000000	f	174.000000000000	21.320352550403	23.118968542207	18.455196047490	24.018009363000	NaN	NaN	0.278684081611	0.060287147931	-0.020978278831	1.500474582637	2.960724049113	0.395264254817	NaN	NaN	370.634341881792	5.651298673599	487.339180413065	36.314670956316	0.369990415427	0.154677218965	0.128385328498	0.010407937372
AM	AM4	16.000000000000	tempo	Fo8	112.000000000000	f	184.000000000000	19.143557488750	29.088926514316	15.240568888170	33.326727204240	NaN	NaN	0.320037259958	0.082891054160	0.720403918982	2.068720610180	3.141505260747	0.468838725696	NaN	NaN	371.297348372036	9.421022710147	437.326649822811	50.861909482180	0.328529199630	0.193161734284	0.128939817672	0.012352984729
AM	AM4	17.000000000000	tempo	ACW	58.000000000000	f	195.000000000000	18.202883533320	5.414437720276	16.792232933340	7.593197134320	0.213535867439	0.027885995431	0.204045312001	0.027710892189	-0.994834230055	0.681420817958	2.921284668508	0.297837909498	13.795306690378	1.352461173302	339.006137166253	12.663504311367	327.466816314223	27.063602536383	0.417134301699	0.071851280441	0.114756668777	0.008914052137
AM	AM4	18.000000000000	tempo	ACW	72.000000000000	f	195.000000000000	18.723503205604	4.611134922883	19.640343089340	7.646256787500	0.257948942038	0.034469705496	0.248116337489	0.030967058762	-0.461605754318	0.657485987494	3.422000178090	0.321956196493	13.405204226375	1.477851642349	367.465557489448	8.315578421654	391.612562643386	31.526942989251	0.446053663965	0.055220943286	0.124638344859	0.006971515376
AM	AM4	19.000000000000	tempo	ACW	92.000000000000	f	195.000000000000	15.640155322704	9.898643210878	16.240554145080	14.091739892280	0.343635079327	0.064845943020	0.343956694984	0.048965771093	-0.435340641705	1.319258473190	4.661175903890	0.490263836106	13.782244719736	1.553302348140	361.781572562658	7.506069313358	516.336585440338	33.872651544573	0.523597708196	0.148278393623	0.128656046415	0.009777833159
AM	AM4	20.000000000000	tempo	ACW	112.000000000000	f	182.000000000000	10.257638513445	8.865476939133	11.622437911080	13.795223859180	0.441543375926	0.069377147329	0.460719386467	0.069659429965	-0.454247396011	1.013372751290	5.111816660327	0.617697069947	11.729616276647	1.470753563471	373.028783288128	9.127140746560	522.619682323561	43.407164048891	0.487306659279	0.166016810645	0.134335835266	0.008454625270
AM	AM4	21.000000000000	slow	CW	29.000000000000	f	41.000000000000	20.572070252832	8.223636903065	13.823384960520	6.116648466060	0.154642770944	0.026067563143	0.099231232567	0.036187402049	0.359121781998	0.856612089663	2.156350674092	0.273635609072	14.052475097793	1.012600838255	370.085550822307	10.239853080017	300.230309785561	22.747990585869	0.426789149603	0.052905118940	0.088696835405	0.005362898662
AM	AM4	22.000000000000	slow	Fo8	29.000000000000	f	41.000000000000	34.374912974354	15.814161836147	12.979521384750	7.261934184000	NaN	NaN	0.100616274734	0.032691307485	0.528796652119	0.929214883952	1.919198280925	0.273299979033	NaN	NaN	360.486447530300	6.284384284247	300.229463461184	28.754045648647	0.307505575484	0.095616614270	0.092196922266	0.005956774593
AM	AM4	23.000000000000	slow	ACW	29.000000000000	f	41.000000000000	21.402064785895	6.414062824655	11.714870155680	5.097850792920	0.168970918785	0.030013364657	0.094202983827	0.015035704751	-0.714738397311	0.904346943017	2.343679371400	0.309569706680	14.012388646701	1.303809239231	340.920064288526	6.978009630900	265.384447014608	19.605217831177	0.425300643069	0.081762122986	0.091087728774	0.005842150263
AM	AM5	1.000000000000	dynamics	CW	92.000000000000	f	195.000000000000	14.290306544969	6.018997021992	13.131701452440	13.343996209320	0.324317924310	0.066488924463	0.356829251796	0.069322683736	-2.259257270623	1.245715381190	3.677700117365	0.506920393896	11.604157781437	1.895176319924	344.300547716551	13.244292674648	611.093644220133	51.541512114111	0.495630597086	0.145813596780	0.106881491759	0.008232115710
AM	AM5	2.000000000000	dynamics	CW	92.000000000000	p	195.000000000000	7.717825283114	6.429140827800	6.517389654720	15.985906200900	0.308842688247	0.083173545824	0.336540149751	0.078430920368	-1.476930224715	1.005616558477	2.306341574033	0.447022802407	7.794759865025	1.647560759618	341.128218760888	14.975205203602	373.588656728450	44.416144874272	0.259925964791	0.114212069708	0.122160595211	0.013019165767
AM	AM5	3.000000000000	dynamics	Fo8	92.000000000000	f	189.000000000000	11.802714439990	26.070359789167	12.606390026100	28.636324853400	NaN	NaN	0.516462582442	0.112052223670	0.385577770716	1.307326490055	4.559221251739	1.129990256063	NaN	NaN	297.721221849410	10.961552228336	599.452117639440	67.640108804517	0.574032473466	0.300448078946	0.110068506663	0.009856482081
AM	AM5	4.000000000000	dynamics	Fo8	92.000000000000	p	195.000000000000	14.964317301710	27.249101397691	12.468215559960	31.322106788670	NaN	NaN	0.473782247945	0.101903857178	-0.040450977126	1.148365186947	3.521189700240	0.840664091459	NaN	NaN	275.376771379948	10.828783964302	388.293175148760	47.850275674658	0.418022444848	0.204126009805	0.107472869354	0.009064686070
AM	AM5	5.000000000000	dynamics	CW	92.000000000000	f	195.000000000000	17.784319397548	7.372556465633	16.645236116400	16.339876792920	0.371532648631	0.072047491480	0.398718986800	0.064886781367	-1.701396155543	1.408265179330	4.225230327071	0.827882751578	11.457287408465	1.387829602341	333.895980521593	13.821163229526	545.527914303761	42.850728690816	0.522360104545	0.153250337725	0.108774268541	0.006570225102
AM	AM5	6.000000000000	dynamics	CW	92.000000000000	p	186.000000000000	14.360560683814	8.489805332729	14.236904402100	18.158062005540	0.369853684525	0.102353263352	0.382307432998	0.084561320857	-0.298373530269	1.071228526975	2.911348712567	0.666746275564	8.042818625660	1.308914621204	321.485658611909	24.399139049960	308.319693652770	44.531343414037	0.365598300092	0.139904886368	0.108593693034	0.007944433994
AM	AM5	7.000000000000	dynamics	Fo8	92.000000000000	f	187.000000000000	16.026903388393	29.246893390013	17.396317921590	32.923774785870	NaN	NaN	0.586751052603	0.100162105497	0.352418998677	1.449928447918	5.801402139141	1.340620914178	NaN	NaN	270.874889733894	8.914879491904	544.814957688413	59.093977674353	0.631602262957	0.290361299204	0.120427251614	0.012561564503
AM	AM5	8.000000000000	dynamics	Fo8	92.000000000000	p	185.000000000000	23.940747007279	32.547020320229	21.156422137020	39.392203645440	NaN	NaN	0.511031767316	0.130325910462	-0.182021703892	1.659997694383	4.153704649705	1.039183185409	NaN	NaN	260.256018397185	6.674999343291	383.725719814245	54.421641405371	0.471703817670	0.245798926259	0.120234984195	0.011845714677
AM	AM5	9.000000000000	tempo	CW	58.000000000000	f	165.000000000000	15.209885095902	5.030823158792	14.341540580820	7.862356167480	0.198147104716	0.034077471496	0.193190397012	0.032245608930	0.389489801923	0.843893508412	3.092830352515	0.524519945651	15.702274522950	1.562805169330	362.774525362927	12.017805230919	617.465309056902	50.504195385381	0.501490134638	0.107877304755	0.123785500126	0.012056250100
AM	AM5	10.000000000000	tempo	CW	72.000000000000	f	178.000000000000	21.451656988398	5.465757624012	19.500845078520	7.774600348800	0.243555575356	0.040977226159	0.247133404866	0.037229761376	-0.104782929548	0.795832450876	3.500331466466	0.560816909378	14.430691979133	1.060025664405	342.087773775099	12.078668322704	707.720822019995	50.079367504245	0.704459269058	0.094694887658	0.112734266766	0.008839236758
AM	AM5	11.000000000000	tempo	CW	92.000000000000	f	195.000000000000	14.275356700909	5.762872005444	14.747099984280	11.247832953540	0.251386764685	0.053717272068	0.273914383077	0.051593299147	-0.811593312913	1.163503232716	3.322617056566	0.647242901653	13.303810944564	1.053647132653	326.913696622662	7.943377450363	665.993069844751	34.972215822004	0.598855452277	0.179275934961	0.112027580084	0.009329361799
AM	AM5	12.000000000000	tempo	CW	112.000000000000	f	182.000000000000	11.312734479806	5.552444996855	10.957615470720	11.313447719400	0.322350212080	0.063928116116	0.342919170068	0.062609062068	-1.504260765469	1.023222199255	3.642701826423	0.588791924862	11.434341118271	1.278552308311	328.356713193061	15.324391346583	600.847364599629	45.468810658720	0.486057438169	0.163084190261	0.117537698279	0.012719313945
AM	AM5	13.000000000000	tempo	Fo8	58.000000000000	f	179.000000000000	20.744042241187	35.914327640000	11.732691345840	20.668708515060	NaN	NaN	0.261758303145	0.109921677745	0.525955777714	1.422394235651	3.255131742124	0.692792975176	NaN	NaN	328.956411980255	13.316029668182	542.946048209577	52.791210772308	0.397671698048	0.209821166322	0.112289097453	0.015006516078
AM	AM5	14.000000000000	tempo	Fo8	72.000000000000	f	193.000000000000	26.015578520796	34.703613454304	19.406273398110	24.812229113550	NaN	NaN	0.369955833715	0.140171654589	0.366688319163	1.460966796458	3.897999848511	0.877349808339	NaN	NaN	306.040623030847	18.917602358972	633.644867397796	93.030766614651	0.614271802399	0.271557275162	0.105165391352	0.012123330760
AM	AM5	15.000000000000	tempo	Fo8	92.000000000000	f	177.000000000000	29.161721793433	20.880521738123	23.432141617200	23.194368484740	NaN	NaN	0.414036386278	0.135599692706	0.760598166726	1.470103998325	4.093881214883	0.906079300191	NaN	NaN	276.263846085953	7.739338182333	639.595781308019	47.159423629714	0.703314302568	0.248602364986	0.107079727024	0.013918721811
AM	AM5	16.000000000000	tempo	Fo8	112.000000000000	f	192.000000000000	31.587217889951	29.174941707340	28.945999025730	31.374736063740	NaN	NaN	0.510091708436	0.140026664063	0.256648189497	1.608536383002	4.593930320490	1.069245984829	NaN	NaN	267.051380678424	12.790683214819	582.302029164595	74.476181937684	0.760058758773	0.298933350713	0.105249348635	0.012046513043
AM	AM5	17.000000000000	tempo	ACW	58.000000000000	f	173.000000000000	15.972331078962	5.783204442123	13.674045797280	10.431595477800	0.208623074323	0.050162134095	0.220376847525	0.048791445075	1.613874029116	1.381503534846	3.727827712660	0.788447855771	18.060283973486	1.924023226656	366.231721923236	13.391169392382	558.327660965102	44.442033557695	0.504333985401	0.149261619106	0.126958620128	0.013193307280
AM	AM5	18.000000000000	tempo	ACW	72.000000000000	f	170.000000000000	18.141982972736	5.750728772139	17.693804710620	12.124949325660	0.303449102523	0.070009619993	0.313827861316	0.061632316099	0.996423425702	1.180532843185	4.412883760012	0.678711240900	14.858416924295	1.842091407897	341.504627649259	11.924975582256	672.674076921328	54.550683498995	0.687006321754	0.174212118158	0.117491320899	0.008210916265
AM	AM5	19.000000000000	tempo	ACW	92.000000000000	f	195.000000000000	18.374328743878	5.919357262473	18.839190029940	17.593245768600	0.371579655111	0.087295514971	0.384429941421	0.087216239870	0.708808224314	1.791212513242	5.153906922846	0.951965707703	14.101615550405	1.719149527215	320.842096987769	9.922517495659	655.041883606598	54.784449480340	0.699656418507	0.205332710483	0.114883363106	0.014592313217
AM	AM5	20.000000000000	tempo	ACW	112.000000000000	f	195.000000000000	13.600431661978	6.394936991715	16.959767839920	19.112440447980	0.528893774381	0.129054270842	0.526873897397	0.075996059114	0.806078034384	1.458231527456	5.949734744166	1.094195319117	11.512390814106	1.661267257961	337.443173887709	16.573054818236	678.461953037482	51.465397197082	0.704863164587	0.212948299961	0.119606061645	0.015826169371
AM	AM5	21.000000000000	slow	CW	29.000000000000	f	41.000000000000	10.454180128220	5.809271858112	7.567445150820	6.707792343420	0.155744607935	0.034759980827	0.101622680515	0.040459725212	-0.945508715885	1.249524882487	2.701696333378	0.543382683735	17.498318549553	1.623815579445	299.012355694300	12.830222986729	530.149871772880	37.866460863485	0.464383860601	0.152172357553	0.110570671167	0.010234349453
AM	AM5	22.000000000000	slow	Fo8	29.000000000000	f	39.000000000000	37.076882996034	21.631781376843	12.276947726190	7.818152523120	NaN	NaN	0.146414023652	0.074508805594	-0.879473050369	1.470797952430	2.866929137157	0.531987403531	NaN	NaN	333.387194712465	13.634964911328	540.648510678010	35.654853415770	0.423998906364	0.103808317347	0.115192203332	0.013812242985
AM	AM5	23.000000000000	slow	ACW	29.000000000000	f	41.000000000000	17.034474839247	6.001851967490	6.700297744440	6.932955644820	0.109848896992	0.030112851184	0.076864969212	0.041786646858	0.892392052972	1.045940082030	2.099734937126	0.427355225696	19.383167749319	1.488658209063	317.894513335095	10.061124611342	437.730247769103	34.077843200805	0.292437142934	0.109801751350	0.104722394663	0.008142508640
AM	AM6	1.000000000000	dynamics	CW	92.000000000000	f	195.000000000000	11.889501411145	6.836188476911	14.113766211300	11.669496268500	0.229875712457	0.053192589883	0.251361272649	0.059862508672	0.182015246743	1.364235891096	3.698727098239	0.790354076558	16.202109677436	1.310007175086	379.928768828196	11.338358382600	876.975363124702	92.849603199023	0.548794389322	0.192281943367	0.139865293686	0.014769884403
AM	AM6	2.000000000000	dynamics	CW	92.000000000000	p	219.000000000000	15.279715451814	7.425254775133	15.257232842220	13.013428150620	0.147921115705	0.026735452611	0.168571772090	0.036072240964	-2.640001469456	1.116787516179	1.941003387143	0.344307152340	13.163130553160	1.009001815524	430.271765239948	7.185661180031	435.233067153519	43.890019418598	0.227706781355	0.078305382699	0.148164802541	0.010005440567
AM	AM6	3.000000000000	dynamics	Fo8	92.000000000000	f	186.000000000000	18.004705843177	27.011678332888	12.728809088640	28.751650851060	NaN	NaN	0.417409536176	0.100185363172	0.904614405388	1.335221591248	3.866852540352	0.577466179991	NaN	NaN	373.257582330957	8.183191459740	780.649503359560	75.916683773622	0.345133224472	0.165079688929	0.175119641338	0.009391633318
AM	AM6	4.000000000000	dynamics	Fo8	92.000000000000	p	195.000000000000	-3.002474767647	27.974756045663	-4.228853474970	30.627399507390	NaN	NaN	0.297861575023	0.076446420481	0.533188418109	1.246243041543	2.291058600236	0.393867905448	NaN	NaN	395.172972036975	13.772826897170	531.501970494506	79.079821362739	0.147297771550	0.121575981853	0.172759328563	0.010766779466
AM	AM6	5.000000000000	dynamics	CW	92.000000000000	f	195.000000000000	13.976757262004	6.654404021521	16.129722180960	10.996629942240	0.326042181713	0.054653668041	0.352123334194	0.060853702827	2.324750722715	1.363599365782	5.487848267629	0.877321860331	16.893996047942	1.177520481280	358.207781704103	9.937250981243	721.431217089733	61.936825480097	0.468508375809	0.140269138090	0.143421329344	0.008287870449
AM	AM6	6.000000000000	dynamics	CW	92.000000000000	p	195.000000000000	12.775010797660	8.125305921244	13.939513717140	13.580789575680	0.279362385832	0.042648485391	0.281283749133	0.036866560384	0.953704506727	1.264607964874	3.515966281112	0.460498818393	12.657584954791	0.984485948589	398.473332575852	9.056108371077	417.876786692984	39.357006581929	0.311214101003	0.112848550300	0.150640789961	0.013378028205
AM	AM6	7.000000000000	dynamics	Fo8	92.000000000000	f	194.000000000000	-6.555152328494	27.127488773536	-9.877151340450	32.465375859240	NaN	NaN	0.440343644711	0.100205255877	0.518009494952	1.963785281793	4.870260088168	0.779829255107	NaN	NaN	337.686102260995	10.610962997522	734.957093322543	73.764722316738	0.224581762383	0.194073354791	0.173787796425	0.012753424024
AM	AM6	8.000000000000	dynamics	Fo8	92.000000000000	p	195.000000000000	-11.491743776185	23.295633825790	-13.690716163380	25.383518723070	NaN	NaN	0.368598519026	0.102502330031	1.224954715970	1.256697820938	3.085940610544	0.720479626602	NaN	NaN	364.198189342141	14.161818185040	499.988576309561	83.877654995199	0.127612219030	0.102365199284	0.177715820864	0.019199711260
AM	AM6	9.000000000000	tempo	CW	58.000000000000	f	195.000000000000	14.772757767331	5.881839896581	13.293690373260	9.417365520480	0.169356700438	0.028481357164	0.154107116265	0.025892509095	-0.534030156078	1.361891789205	3.165528169849	0.488893037703	18.806857235414	1.583578581028	412.009927120882	8.608252381900	761.034711040318	47.707899124595	0.463810362170	0.094718425965	0.140389464543	0.011562974724
AM	AM6	10.000000000000	tempo	CW	72.000000000000	f	170.000000000000	22.229605544780	5.972093705952	21.939994218780	10.735069219200	0.157250428468	0.031509546257	0.166934711401	0.030740142927	-3.074685983328	1.456924753048	2.831061352466	0.499461543089	18.135535470962	1.334479818056	388.898387263990	10.076977714602	797.540133567714	66.143196416194	0.437969627060	0.123687903728	0.139901853689	0.011781491007
AM	AM6	11.000000000000	tempo	CW	92.000000000000	f	195.000000000000	16.391750487915	6.593366660245	17.951319628380	9.924521153400	0.178301719443	0.033237196596	0.180165359022	0.031538402025	1.397757573829	1.296567987567	3.201192715710	0.632782057075	17.988441715696	1.815127505071	385.765161032136	10.245382209035	755.497061573037	113.534064967593	0.451650113666	0.129140236139	0.139634634373	0.018338584453
AM	AM6	12.000000000000	tempo	CW	112.000000000000	f	195.000000000000	10.493756425283	7.457656607186	12.108572017560	15.796766151900	0.269400660550	0.057792150248	0.287198201436	0.061689747253	0.660122916397	1.909527931043	4.077110930169	0.727536824813	15.308718159321	1.517865112283	399.232956075617	10.756990881209	862.057651541611	74.243231390885	0.453288779338	0.207025625041	0.151004106526	0.015531623700
AM	AM6	13.000000000000	tempo	Fo8	58.000000000000	f	195.000000000000	38.500816506122	17.325695678765	16.008625933020	11.084144836140	NaN	NaN	0.184109324774	0.037576624237	1.118550029354	1.191655511345	3.119468753419	0.503690001655	NaN	NaN	413.673346985365	15.376900190142	621.639785794922	44.234911348601	0.386176157314	0.126215114711	0.141973059119	0.010230575114
AM	AM6	14.000000000000	tempo	Fo8	72.000000000000	f	191.000000000000	38.360826298388	20.104093478526	18.895493905290	16.241609055510	NaN	NaN	0.207558783113	0.053943695536	-1.740410018957	1.542739398726	3.037045062711	0.401059278958	NaN	NaN	374.675559785140	8.024472046987	641.083343042842	44.746952194513	0.378385190220	0.124706893827	0.147351681789	0.009918806882
AM	AM6	15.000000000000	tempo	Fo8	92.000000000000	f	182.000000000000	20.155424030855	22.330952700108	15.451220437830	19.916983980810	NaN	NaN	0.269318629569	0.082804009922	-0.341895648468	1.197243288000	2.856648917362	0.440066444811	NaN	NaN	376.624899265269	10.431419234951	701.382396467048	70.304547527024	0.330721608366	0.133713294712	0.159493217996	0.009960040049
AM	AM6	16.000000000000	tempo	Fo8	112.000000000000	f	193.000000000000	17.249692386722	30.802621937734	16.398307725210	31.277160923400	NaN	NaN	0.404610476099	0.106231418081	-1.100276101575	1.344506902820	3.317580760798	0.544375387446	NaN	NaN	384.593856779603	8.177405586448	708.488751177546	87.850347744116	0.329933489541	0.158641948134	0.164954573682	0.009873191546
AM	AM6	17.000000000000	tempo	ACW	58.000000000000	f	195.000000000000	17.567732084227	5.570320268277	13.959932610420	8.790881619420	0.170047025930	0.028240423726	0.150227312729	0.025251161494	-1.131955693169	1.525324199006	3.387469358801	0.526981442699	20.007679730457	1.483951136578	384.737821038416	11.505123002837	576.159228300676	40.799343838301	0.384721074946	0.104465793898	0.153254130045	0.012769921185
AM	AM6	18.000000000000	tempo	ACW	72.000000000000	f	207.000000000000	9.498094791345	5.478288906248	10.129742099460	9.000839416320	0.223926222140	0.039044381110	0.208979499107	0.034599974495	-1.752855221016	1.373127969328	4.603973943924	0.729903575869	20.679478287898	1.655742965230	365.608239558966	6.267976000622	678.328869539079	57.528274789968	0.386495676825	0.128087837063	0.153876121148	0.011177398937
AM	AM6	19.000000000000	tempo	ACW	92.000000000000	f	195.000000000000	4.839792418421	5.516129514932	5.995440930240	9.314657551620	0.290792997971	0.048057442104	0.285141515379	0.041768698050	-1.249609962566	1.249327378120	5.098560793175	0.722068899355	17.652851813516	1.410194361200	363.666995861302	10.577958374555	745.371751673870	58.290276767685	0.398483043409	0.137106219624	0.155034651824	0.010567498857
AM	AM6	20.000000000000	tempo	ACW	112.000000000000	f	195.000000000000	-0.111826301127	8.145148236045	1.545307562880	12.870170394660	0.417547540002	0.073561332446	0.433042827598	0.067187709851	-0.803549524737	1.275528173413	6.268662639154	0.866452618079	15.169940890692	1.522664774863	376.834648350056	7.968613536489	828.892049861567	66.611107232105	0.374891875657	0.180184796137	0.167959034357	0.010113678438
AM	AM6	21.000000000000	slow	CW	29.000000000000	f	41.000000000000	16.795657047720	5.105882087530	11.508100833420	5.110522717320	0.102313454305	0.024407138522	0.068880379362	0.018632738603	0.786157253413	0.926981695059	1.947870335563	0.450197517948	19.097974490780	1.135504263729	428.805793888165	8.639014141997	459.625141632147	33.589061440380	0.304822704842	0.067552080292	0.125630714761	0.011639567697
AM	AM6	22.000000000000	slow	Fo8	29.000000000000	f	45.000000000000	32.140416962646	14.474772402189	9.420963407550	5.577534063360	NaN	NaN	0.079434446439	0.016000352744	0.209057770866	0.827811219516	2.426268450014	0.316823899427	NaN	NaN	430.495460091616	7.946284531700	451.874167874609	31.277183794808	0.338331879109	0.059229774888	0.149159555488	0.008556931420
AM	AM6	23.000000000000	slow	ACW	29.000000000000	f	41.000000000000	16.349685480057	5.089374253110	8.225383045860	4.334838748560	0.118249319961	0.021174272660	0.066832035773	0.011414831053	-2.297028695915	1.265090239808	2.557900143797	0.422751368148	21.707371261244	1.362228976185	395.136245595358	9.773359351112	450.606450887942	28.466096136185	0.286537328335	0.098754764461	0.149514605988	0.010450944223
AM	AM7	1.000000000000	dynamics	CW	92.000000000000	f	195.000000000000	28.245109510094	5.765323120037	28.085633811900	10.166207129640	0.333598197652	0.051321088966	0.343073791730	0.058203007473	-1.884816160527	0.887472708075	4.718410983223	0.612665177059	14.278916665450	1.652414018332	396.592205191907	14.046239181323	1116.699201304170	102.799031793568	0.722417820109	0.137167280675	0.122086691246	0.011826230408
AM	AM7	2.000000000000	dynamics	CW	92.000000000000	p	183.000000000000	23.822162673055	6.057747790836	25.398612925740	11.790512405640	0.224796564708	0.042737424171	0.235630746323	0.040173059848	-2.043588520518	1.059387915110	2.650414708694	0.407205821072	11.935422848896	1.385001273879	343.504331100654	11.799926609374	544.168867708393	75.986760479591	0.389560280436	0.131664595453	0.105483197528	0.009100175783
AM	AM7	3.000000000000	dynamics	Fo8	92.000000000000	f	195.000000000000	23.321918104758	20.030277449686	18.001952187660	16.998807082950	NaN	NaN	0.402579577109	0.102077526807	0.213264840817	1.353800352713	4.751751480128	0.704110554525	NaN	NaN	368.299340773806	13.333703825416	920.785455723383	108.725891068757	0.563951153242	0.188008657607	0.138678060042	0.015034049851
AM	AM7	4.000000000000	dynamics	Fo8	92.000000000000	p	195.000000000000	17.602758949318	22.958372719138	15.154579699830	24.379240878360	NaN	NaN	0.343401382235	0.091040266760	-0.483768487170	1.654337248058	3.596801120606	0.722151016540	NaN	NaN	342.835884890642	23.946012261676	624.687001757664	85.968984556851	0.368828262733	0.170027848165	0.133719097383	0.014683710372
AM	AM7	5.000000000000	dynamics	CW	92.000000000000	f	195.000000000000	26.022675239559	6.100657625822	23.062145950620	11.437634766420	0.486414074669	0.087298380108	0.460345912817	0.085947600130	0.072963285812	1.234161230002	6.446177990797	0.795770660328	13.456884756136	1.583197692551	371.507568904166	10.178879536048	949.123616386487	67.779546373266	0.773338805141	0.141264672019	0.126480515228	0.010231508119
AM	AM7	6.000000000000	dynamics	CW	92.000000000000	p	171.000000000000	23.809203220319	7.337948796432	21.741116529960	13.288475297160	0.358462378196	0.067935337214	0.347132146604	0.052444190738	-0.350810217270	1.104837260303	4.084185053339	0.613992220480	11.556359608425	1.459571268022	366.725214948443	22.577877878899	576.008075189993	84.913831993917	0.529324991392	0.129436227302	0.115776505784	0.008013766827
AM	AM7	7.000000000000	dynamics	Fo8	92.000000000000	f	195.000000000000	37.596691134678	17.031933354170	24.768408281040	15.845576835060	NaN	NaN	0.380569014786	0.084421252259	-1.310905924819	1.410083246063	5.945416351438	1.022198995783	NaN	NaN	323.454069073902	15.472084786540	872.400441803458	82.295862535856	0.628104055420	0.159969004610	0.146494196556	0.015887577043
AM	AM7	8.000000000000	dynamics	Fo8	92.000000000000	p	195.000000000000	23.462571047616	19.225222394920	15.876305533890	18.622550496600	NaN	NaN	0.295383347587	0.081328518297	-0.421431552333	1.400281179186	3.729199893824	0.764714753291	NaN	NaN	286.135127228731	20.624826938728	519.318871763896	77.489673282955	0.413479610022	0.164114376397	0.136909109081	0.010768904033
AM	AM7	9.000000000000	tempo	CW	58.000000000000	f	195.000000000000	31.030456615429	5.772685640138	29.766184928640	8.889593128200	0.238090730346	0.036133645879	0.226212913204	0.041985108524	-1.647894831570	1.025070201142	3.529507435810	0.440524000598	14.968683625567	1.604880471550	399.232982582280	19.820767978138	908.557242128515	77.341547331547	0.643600002911	0.098593329798	0.106943969337	0.010576048848
AM	AM7	10.000000000000	tempo	CW	72.000000000000	f	207.000000000000	31.905132040428	6.369067094904	32.210671524660	11.569218096240	0.268411522722	0.058120969289	0.278178521016	0.064828844482	-1.458629290142	1.161223673175	3.606066766032	0.587365391332	13.662402531501	1.568443604651	378.205393232941	21.108129880754	942.291546693539	114.587737917505	0.642752511655	0.107703271392	0.116482567714	0.016735024595
AM	AM7	11.000000000000	tempo	CW	92.000000000000	f	195.000000000000	26.364893498903	6.040462429684	27.324251378460	10.120564094220	0.317872686011	0.061343815186	0.335746576400	0.070950155137	-2.381377378595	0.800791570818	3.990636734124	0.487259600776	12.768145291804	1.562407297067	381.952718672373	10.998783235526	889.560455125590	106.228113184171	0.535968641825	0.119646664131	0.120142533700	0.009992143265
AM	AM7	12.000000000000	tempo	CW	112.000000000000	f	207.000000000000	15.901358304364	5.991886351845	15.052451144400	13.768639911540	0.434036984881	0.073801486748	0.467348146643	0.078790739084	-1.088870592313	1.078632591529	4.293876876691	0.640432568854	9.988948480081	1.154934802042	349.676380432671	10.932333228386	823.605043289335	65.941589762233	0.534418465440	0.160209868737	0.124136230018	0.011071027935
AM	AM7	13.000000000000	tempo	Fo8	58.000000000000	f	190.000000000000	50.273502395114	19.960887469107	29.762864652240	12.343061807910	NaN	NaN	0.257543296867	0.068418731245	-1.304970995357	1.114153509562	4.240096122906	0.580678604548	NaN	NaN	377.250746561265	15.624845038571	841.088099672240	76.357040284759	0.580391961315	0.105009419540	0.139481691858	0.012165079556
AM	AM7	14.000000000000	tempo	Fo8	72.000000000000	f	195.000000000000	34.194037002850	17.277098391489	25.112705181300	15.724656353340	NaN	NaN	0.304519376333	0.083463375616	0.044044865582	1.411586187554	3.926222529686	0.638603799341	NaN	NaN	343.354867720891	13.770991982917	835.666040504843	82.292131906175	0.543985106867	0.142466373614	0.139718308758	0.014069498593
AM	AM7	15.000000000000	tempo	Fo8	92.000000000000	f	198.000000000000	27.235880793514	15.975111354428	21.382534693710	17.432998990920	NaN	NaN	0.362046676804	0.078212840718	-0.232845865464	1.527334600394	4.354427502098	0.754428103405	NaN	NaN	321.619992552803	11.249947658599	783.498505841299	106.884598895969	0.548938237731	0.160002597410	0.137838458497	0.013499941333
AM	AM7	16.000000000000	tempo	Fo8	112.000000000000	f	224.000000000000	22.778730561624	19.128941660349	17.665975170810	19.711761979860	NaN	NaN	0.451551970899	0.091366722309	-0.779967246950	1.435136815296	4.828728675131	0.702572414087	NaN	NaN	307.716191756278	15.573716089627	676.660369533526	73.112427498142	0.580182946288	0.195125941849	0.131300586642	0.009034662549
AM	AM7	17.000000000000	tempo	ACW	58.000000000000	f	191.000000000000	22.432525371738	7.209285721747	17.809411726980	11.708905809240	0.350227642307	0.073961109366	0.317109064550	0.067178149128	-0.706058647296	1.373560430710	5.275301237477	0.894543871402	15.319110244814	2.192696000842	312.269274968222	21.434224699357	872.622673120125	62.477180090377	0.612807341220	0.156873380692	0.132494343272	0.011898044880
AM	AM7	18.000000000000	tempo	ACW	72.000000000000	f	195.000000000000	21.645060252318	7.196673701221	20.677960021140	13.820132111400	0.417293168339	0.093209506819	0.409055985340	0.089650495224	-0.164588214271	1.296595430154	5.373975336477	0.793335348914	13.206598301416	2.023505528263	329.057666470982	10.140468199757	983.852745102781	94.144511202103	0.613413347052	0.140513412007	0.137523362457	0.016478233630
AM	AM7	19.000000000000	tempo	ACW	92.000000000000	f	219.000000000000	13.634900305520	6.924069600845	13.522074904080	16.825376215620	0.521759031852	0.113838129377	0.518813274585	0.095554577021	0.063726654912	1.340670053330	6.060551472860	0.892017461474	11.928933054270	1.989728744752	307.850272573423	19.716496830814	943.478339641428	81.725931705117	0.556686700824	0.171141450267	0.146128813393	0.017194473698
AM	AM7	20.000000000000	tempo	ACW	112.000000000000	f	194.000000000000	4.109793268923	9.615773791520	6.331351715820	22.407167707200	0.642862697135	0.167143583395	0.622840818003	0.118924999525	0.363647788934	1.414797814698	6.659123081945	1.193856233527	10.702517064649	2.192193347088	268.854542290341	32.883687045194	762.891755241474	71.746798828126	0.578050804507	0.239138638536	0.130854842233	0.015938322293
AM	AM7	21.000000000000	slow	CW	29.000000000000	f	39.000000000000	23.277349869274	6.533919310880	16.180245307080	7.388288219700	0.227555086465	0.044212968339	0.155752060587	0.053074227311	-2.470021434308	1.076004057661	3.122619979109	0.409933248172	13.947471746626	1.548936069519	366.991815860124	13.613237589148	684.866352421331	58.056747798608	0.382153472108	0.134136138130	0.105010608670	0.009627325870
AM	AM7	22.000000000000	slow	Fo8	29.000000000000	f	29.000000000000	49.856951507670	17.208214704120	15.887137185090	9.076433180940	NaN	NaN	0.161601690637	0.081623576104	-0.534091512180	0.916923039605	3.269204975382	0.369019339683	NaN	NaN	379.769734018496	8.911244765345	662.928011974407	55.680318607349	0.323443524968	0.098842031582	0.142389230250	0.010661443421
AM	AM7	23.000000000000	slow	ACW	29.000000000000	f	41.000000000000	20.255878766601	7.009795628430	9.651376214280	6.147954862920	0.199200805894	0.038625537430	0.118475340977	0.029042857895	-1.838885306473	1.503415281931	3.899779656602	0.671005484273	19.750103118716	2.054723659534	313.422795620465	33.422914156826	673.009471384670	62.716193455057	0.463956996098	0.138586889597	0.125992906279	0.010329273009
AM	AM8	1.000000000000	dynamics	CW	92.000000000000	f	186.000000000000	20.360725650100	8.361519131089	20.827215725580	14.974012048680	0.431092235815	0.079106746897	0.485347925848	0.102227479503	-1.552079408372	1.628065910517	6.481785926795	1.274045004608	15.079273266965	1.634869576207	379.570761126883	3.835671261458	1017.279267162140	74.867936969783	1.029791890280	0.296150317499	0.114261080413	0.009648539990
AM	AM8	2.000000000000	dynamics	CW	92.000000000000	p	191.000000000000	28.417173912903	7.194143551053	27.665848896120	16.139526256260	0.320448180297	0.067063506817	0.336654045849	0.072338352655	-0.819559763532	1.346725146796	3.613108362588	0.726475145965	11.382251982112	1.391889403976	377.533335263338	7.218483446567	679.632187158662	58.739417140254	0.743506554072	0.161692947240	0.106993743515	0.007797097392
AM	AM8	3.000000000000	dynamics	Fo8	92.000000000000	f	188.000000000000	28.956218433686	21.648039836940	24.441579425970	24.922597995450	NaN	NaN	0.567842242974	0.118258615969	-1.256230199227	1.818147019437	7.588022559550	1.520633699353	NaN	NaN	357.334961662868	14.294638461202	1038.210952762920	115.095052519813	1.001599600909	0.348294734978	0.121468195155	0.015373643010
AM	AM8	4.000000000000	dynamics	Fo8	92.000000000000	p	130.000000000000	27.384291942960	18.076002019218	19.351176301710	26.476018514820	NaN	NaN	0.497148736540	0.114834038048	0.139508650458	1.469073252666	4.756623186134	1.053281927665	NaN	NaN	371.527543651015	6.604976422387	756.911109992525	67.137034239792	0.631179849725	0.193712522835	0.132423347171	0.006684873127
AM	AM8	5.000000000000	dynamics	CW	92.000000000000	f	195.000000000000	17.593803724261	8.942364062807	19.552865607000	10.413954523440	0.509833548353	0.076361792565	0.538756054695	0.075816735524	1.611632961538	0.851228475001	8.087508527128	0.990486398240	15.973574633865	1.280758163078	354.661150898495	6.614971650558	902.840412775337	61.364197270116	0.955934289837	0.217258482141	0.122542879540	0.008197689659
AM	AM8	6.000000000000	dynamics	CW	92.000000000000	p	146.000000000000	25.579729889925	8.431581178528	25.822967710320	14.665791379140	0.396547407115	0.076837863404	0.404419149243	0.078968303313	1.095996166433	1.062224728848	4.411026974855	0.816142581391	11.277997175523	1.732301078862	363.963997676341	5.859232615806	528.913447857699	98.673906704892	0.616525417314	0.143425654846	0.116895548323	0.008613869916
AM	AM8	7.000000000000	dynamics	Fo8	92.000000000000	f	182.000000000000	14.301785808539	18.942170005300	13.288701006450	20.579273685000	NaN	NaN	0.534513134550	0.094615888098	-0.066762601622	1.852458831596	8.861416878393	1.455948260161	NaN	NaN	349.119535182780	12.871164929714	967.989445739136	98.473280745126	0.716283153511	0.267296719497	0.139318244958	0.009369706704
AM	AM8	8.000000000000	dynamics	Fo8	92.000000000000	p	260.000000000000	19.169259480823	18.884745068982	18.920691202140	21.721744766970	NaN	NaN	0.394665171593	0.066789218810	-0.104328941884	1.711356219199	5.484801613885	0.889059222910	NaN	NaN	349.234740788304	8.157300698905	710.360246627832	62.126510889774	0.447467466710	0.181768890066	0.146930102806	0.018481452505
AM	AM8	9.000000000000	tempo	CW	58.000000000000	f	195.000000000000	31.961451402054	6.075827630221	33.591099044160	10.508709251880	0.173745970128	0.034775338257	0.185386970362	0.035317149691	-1.121817225840	1.091579275184	2.817592701022	0.549604589222	16.270188261786	1.174230460647	383.261029967498	7.232491515438	539.134535282913	48.341024397786	0.764431212954	0.106297362675	0.095763306899	0.007536583693
AM	AM8	10.000000000000	tempo	CW	72.000000000000	f	169.000000000000	33.334755658865	5.241904359132	33.955217603640	11.739547927980	0.196025888398	0.040493920942	0.213490731527	0.038832558042	-2.164306045913	1.432334436808	3.168983567645	0.601826352850	16.274454789229	1.556635968540	380.181237076845	6.892141223101	699.991257711156	63.441145460037	0.814944755939	0.097965306459	0.101540429392	0.010391411709
AM	AM8	11.000000000000	tempo	CW	92.000000000000	f	186.000000000000	31.961616794859	4.922036124751	31.316642596800	11.312763664320	0.309882017477	0.051452641118	0.325780753619	0.059436437739	-2.032933725797	1.346756982652	4.472626826675	0.775705698053	14.508039358600	1.679008844922	387.355750105404	8.558559844013	873.527116122148	67.427317398439	0.914125047118	0.156303483074	0.112685386392	0.007511272674
AM	AM8	12.000000000000	tempo	CW	112.000000000000	f	195.000000000000	30.751662770117	5.783776729586	30.084995406240	12.980417844240	0.452966944139	0.099037432679	0.470842320699	0.080721797423	-1.330765703747	1.267164809117	5.352146829073	0.791736857542	12.065287597992	1.580767045758	378.574495273677	7.154360132886	875.567187388541	70.283598251923	0.966546049311	0.160027902414	0.121876826175	0.014982889575
AM	AM8	13.000000000000	tempo	Fo8	58.000000000000	f	195.000000000000	20.475254334857	24.873893447952	21.641380146180	17.748514038600	NaN	NaN	0.282021348897	0.094354397312	-0.238540911850	1.507000299597	3.491759500384	0.732596710414	NaN	NaN	406.021067517331	10.739034029950	605.804414243510	50.945354291506	0.577121109144	0.202338624829	0.122716858847	0.009509378136
AM	AM8	14.000000000000	tempo	Fo8	72.000000000000	f	192.000000000000	27.491803727132	19.561361805366	25.300916612280	14.683511799450	NaN	NaN	0.299069273787	0.093046582561	-0.753375319269	1.282416659259	3.894310935434	0.767357254824	NaN	NaN	405.926059300077	9.553790902212	702.612917961200	68.899000918513	0.681494066521	0.184892734305	0.123833889994	0.010266305428
AM	AM8	15.000000000000	tempo	Fo8	92.000000000000	f	126.000000000000	27.251799403580	20.115336909115	25.272530280360	22.196337925320	NaN	NaN	0.364040969373	0.099576248549	-1.154584527445	1.687665989660	4.387005160861	0.694192695298	NaN	NaN	381.100352567825	11.120620713143	813.179491153592	88.142036380707	0.634829835466	0.215679893741	0.126704008069	0.008941550192
AM	AM8	16.000000000000	tempo	Fo8	112.000000000000	f	165.000000000000	26.143356566568	18.866779471279	22.543000967700	18.089804182230	NaN	NaN	0.502497728582	0.110119152963	-0.480199085383	1.240146656126	5.884344633335	0.842950430897	NaN	NaN	390.276470229937	11.276539122822	931.488377970582	83.940247623604	0.848317613877	0.215943994683	0.122236085423	0.008201569572
AM	AM8	17.000000000000	tempo	ACW	58.000000000000	f	195.000000000000	24.755896315053	6.690762139755	21.509992184760	9.396412258680	0.282271300008	0.059735866289	0.255893049551	0.050981483882	-0.557472470188	1.414530184107	5.365772858702	1.121212047935	19.088373121422	1.600185067694	357.490555813061	10.113682755043	497.862913951877	41.565039865879	0.777255504203	0.138286319609	0.144357472998	0.007405578806
AM	AM8	18.000000000000	tempo	ACW	72.000000000000	f	182.000000000000	24.711147212463	6.391023070836	24.524561703420	9.091199331000	0.294050358348	0.048310641222	0.276345268577	0.038946772962	-0.579367599176	1.221730751985	6.045379502030	0.911695491313	20.662268070103	1.683945682164	344.749393068832	8.040031218193	559.456250633946	45.304560390828	0.929390665302	0.128114952744	0.128916144332	0.006337310618
AM	AM8	19.000000000000	tempo	ACW	92.000000000000	f	195.000000000000	16.979515638260	8.640628994654	18.362725609140	12.538293294240	0.383329178963	0.059362271115	0.377016388215	0.050093947997	0.366487821979	1.609160908202	7.811519429340	1.128761814826	20.475229652036	1.719840765529	332.514488618440	10.612115908375	637.199180017705	64.654485326774	1.006423085034	0.235262740464	0.121995089365	0.010722565740
AM	AM8	20.000000000000	tempo	ACW	112.000000000000	f	195.000000000000	9.809149822555	11.929325081935	10.861269090120	18.277585930260	0.540346772384	0.087145717925	0.510259866418	0.075096193083	0.125228154946	1.862048296352	9.225095426151	1.074159733877	17.274684347036	1.727411818145	330.779977277465	14.426983726326	680.506100341785	67.610435710279	0.978934399766	0.344810203092	0.112862021527	0.008637912906
AM	AM8	24.000000000000	preludio	CW	92.000000000000	f	68.000000000000	21.015705560047	4.477973014387	20.934832147020	10.863996154020	0.476841633609	0.076205854421	0.475975847033	0.059410750040	-2.826634948771	0.855061103282	6.452734760207	1.057871577005	13.627694172072	1.753404344655	402.309306455195	9.052361360365	1263.797240936120	68.441357793444	1.035510324398	0.167679200217	0.124488604528	0.012536331213
AM	AM8	25.000000000000	preludio	CW	92.000000000000	p	68.000000000000	23.727782137341	5.150231932014	22.876228011960	12.810259561500	0.333486493441	0.049025470254	0.373413856630	0.059005056779	-2.676462265995	0.711117861963	3.092233628459	0.428402466867	9.266957562459	1.393081975405	405.240489254294	11.574496691245	697.764192173765	101.791335534941	0.427438946362	0.119773612942	0.125510702941	0.013579060034
AM	AM8	26.000000000000	preludio	Fo8	92.000000000000	f	113.000000000000	34.427349819033	24.805886487652	29.235345280290	26.496952665390	NaN	NaN	0.554956887576	0.117256741434	-1.160884350007	1.563442747110	6.490366473679	1.230111220360	NaN	NaN	400.153598123268	11.966267535565	1303.712188991180	92.860709588344	1.013143860577	0.346416491861	0.149281403191	0.018442842273
AM	AM8	27.000000000000	preludio	Fo8	92.000000000000	p	110.000000000000	39.720704977719	25.132040188909	34.110828186660	31.695743111760	NaN	NaN	0.556618267291	0.114038479997	0.024261745228	1.864215753722	5.934182995767	1.163957905337	NaN	NaN	374.308721617285	13.950800620613	1048.442929989400	93.816523628885	0.895624140047	0.296306990757	0.177151410126	0.015023415530
AM	AM8	30.000000000000	preludio	CW	92.000000000000	f	34.000000000000	27.754009445438	4.076917816091	31.723302119760	11.314620068760	0.465934215537	0.091102284687	0.515102168765	0.106639964801	2.388389442099	1.354487526207	7.173775915285	1.081425877778	15.580144569042	1.572120013926	379.419751164533	4.336726337587	1036.336730666820	61.067274012409	1.215720815065	0.190263817017	0.115405341845	0.015683618890
AM	AM8	31.000000000000	preludio	CW	92.000000000000	p	32.000000000000	25.612948883581	6.631559541946	27.767598209280	10.621136132100	0.426349720783	0.073596828750	0.441161346806	0.069427129596	1.564480811990	1.070561485986	5.192373279537	1.130512054213	12.376035031911	2.708282285161	380.406505814176	4.682737094485	749.385074365213	177.524801034641	0.880347365398	0.220016337793	0.118679210305	0.009707946625
AM	AM8	32.000000000000	preludio	Fo8	92.000000000000	f	58.000000000000	29.804180631483	20.104624323007	28.687382893710	22.873126501530	NaN	NaN	0.593917341742	0.098197095605	-0.007469075841	1.590637375944	9.296217444121	1.277517987768	NaN	NaN	374.826966573070	8.861148005382	1262.893016492910	77.196425202773	1.121884703710	0.312385845305	0.150908796032	0.016770068976
AM	AM8	33.000000000000	preludio	Fo8	92.000000000000	p	56.000000000000	38.099211428169	25.899506827722	37.598556913290	28.768871658600	NaN	NaN	0.634211735960	0.135423159134	0.625971220761	2.376878646399	9.732770223435	1.578513004668	NaN	NaN	343.188653379993	9.474453667422	1091.822733369050	83.394751222936	0.996434422099	0.315270740643	0.195628860895	0.010484513944
STUD	STUD1	1.000000000000	dynamics	CW	92.000000000000	f	183.000000000000	12.336025035189	5.345171755811	12.832493771520	8.978338456740	0.341062204697	0.061120671451	0.355643886159	0.062677714307	-0.323380770995	0.945490838485	5.059617583822	0.882427625871	14.909861758270	1.442744111045	384.783170555156	14.095679715885	991.917464049625	85.841523038251	0.791759356912	0.200591239561	0.111916862847	0.009777739833
STUD	STUD1	2.000000000000	dynamics	CW	92.000000000000	p	195.000000000000	16.767356011544	6.229364949666	16.953542803260	12.737973232800	0.283413366515	0.077323075601	0.285818571872	0.072496150537	-0.607190478581	0.747792330191	2.354503046433	0.638526608705	8.355354308556	1.068091853425	414.292545023554	12.967437939752	444.919904766648	92.052626673085	0.348446102525	0.109334861604	0.116228457402	0.010139621924
STUD	STUD1	3.000000000000	dynamics	Fo8	92.000000000000	f	193.000000000000	22.807178331633	20.478020844955	20.149568033040	18.967076817480	NaN	NaN	0.592390135771	0.097147390121	0.277394148008	1.129866139668	6.472745261999	1.127083192728	NaN	NaN	322.094139158136	5.835866977451	933.017396268859	46.516530385851	0.906253252453	0.257194318906	0.117246852509	0.008166109888
STUD	STUD1	4.000000000000	dynamics	Fo8	92.000000000000	p	195.000000000000	17.164683603319	16.162324858944	14.620944073860	19.674165727800	NaN	NaN	0.363438666503	0.103813308450	0.124608569874	1.023499408183	2.910514296154	0.708187636710	NaN	NaN	362.176015061355	15.850592113645	567.389319732216	65.114466589175	0.386226072743	0.164073828900	0.133477678122	0.009801718350
STUD	STUD1	5.000000000000	dynamics	CW	92.000000000000	f	171.000000000000	13.434469299335	5.427768884395	14.116964796900	9.086359140360	0.438957177515	0.074692279287	0.472872933341	0.091066176918	0.612465092749	0.977275513890	6.456119807666	0.935137526192	14.849192805132	1.634751087074	357.337027013422	8.238104143274	919.538473889814	75.370023774695	0.748930875455	0.176661815880	0.114392371929	0.007559373913
STUD	STUD1	6.000000000000	dynamics	CW	92.000000000000	p	195.000000000000	16.453502001148	6.885320894020	16.328021180940	15.526948884840	0.354621971245	0.089131038288	0.354746360720	0.077132461391	-0.496579348687	1.007456216179	3.034418876180	0.676883136921	8.654533109950	0.993623467073	410.329130210753	9.759583404972	399.906852719925	62.722294748808	0.332088101356	0.115240037341	0.130809177190	0.010194860090
STUD	STUD1	7.000000000000	dynamics	Fo8	92.000000000000	f	195.000000000000	23.161327518323	15.325171063704	18.699946168860	16.686201648600	NaN	NaN	0.575032255880	0.111627753461	-0.191662983656	1.250658878607	7.879012749578	0.912272042871	NaN	NaN	299.752334010926	9.078696151850	815.883873627342	43.179711471832	0.866382500487	0.205470308043	0.125203734580	0.008172961633
STUD	STUD1	8.000000000000	dynamics	Fo8	92.000000000000	p	190.000000000000	14.856010973673	16.515769761328	13.630165457580	18.859213207260	NaN	NaN	0.433894781770	0.116941081786	-0.567620140279	1.050109130014	4.058069914162	0.704327135508	NaN	NaN	344.041648869141	13.932897321398	556.696036615603	61.828471653313	0.387773098373	0.157268883058	0.150476006339	0.008264185456
STUD	STUD1	9.000000000000	tempo	CW	58.000000000000	f	190.000000000000	11.396722474411	5.943700614252	11.336466294720	7.075520495460	0.183368770880	0.052633970201	0.169589290252	0.045111791772	-0.930175845529	0.847792951965	3.070196890602	0.843626762783	16.894881874011	1.848496656355	369.392306667346	15.827553649266	795.481641065076	112.057251089569	0.507302256950	0.146284659958	0.111233108308	0.011309886161
STUD	STUD1	10.000000000000	tempo	CW	72.000000000000	f	195.000000000000	12.996044976833	4.005434072947	13.988757653100	5.743073942100	0.221350340646	0.047939697600	0.219890810492	0.046208424400	0.053342969869	0.648016944601	3.420262058336	0.670480477659	15.561807425799	1.399606700660	384.162374252408	12.327313817697	776.639982866030	66.306615026608	0.722291199619	0.139411756063	0.098777688100	0.006330054787
STUD	STUD1	11.000000000000	tempo	CW	92.000000000000	f	195.000000000000	10.320812236870	4.574563180114	11.630250433440	7.269100170480	0.327026697112	0.065166512887	0.319817201896	0.059043234586	-0.410346076955	0.715777990011	4.563827100788	0.924535742300	14.010171709097	1.489515112194	386.454897444229	9.690766943064	964.722256881849	101.612159386254	0.725259240502	0.181419677089	0.109694826976	0.008861941170
STUD	STUD1	12.000000000000	tempo	CW	112.000000000000	f	195.000000000000	18.654834226491	6.146565531313	18.169090133220	10.261811980620	0.379941628656	0.075119332736	0.415369871527	0.083168679381	-0.990403718224	0.765025547572	4.439974730582	0.718959993604	11.895628206813	1.828831557400	370.535641996879	9.548831638064	954.464082926097	81.321877857706	0.727918725942	0.157729771479	0.109813785731	0.010492078312
STUD	STUD1	13.000000000000	tempo	Fo8	58.000000000000	f	177.000000000000	52.676496292717	14.857607749466	25.227965041290	7.526800833390	NaN	NaN	0.141458049606	0.036462400419	-0.874367154654	0.894280068913	2.798434119633	0.667383925522	NaN	NaN	362.028484552632	8.969958897539	818.354300196718	50.006378272164	0.568845603355	0.117699625229	0.122089663785	0.009236631223
STUD	STUD1	14.000000000000	tempo	Fo8	72.000000000000	f	188.000000000000	35.844763285187	26.609237662855	19.099727051940	11.513703133980	NaN	NaN	0.262572565723	0.092207827838	-0.053659449868	0.938489213584	3.190657418843	0.643679014227	NaN	NaN	346.824597302202	4.506045743019	708.554154591912	51.041563092211	0.477614001746	0.179955161398	0.113798262063	0.008691263986
STUD	STUD1	15.000000000000	tempo	Fo8	92.000000000000	f	194.000000000000	9.383368021184	19.227667825801	16.309793775330	15.543946344060	NaN	NaN	0.419034459347	0.105753559527	0.109775555919	0.916339610089	3.915533493618	0.902564476216	NaN	NaN	348.011676114756	5.647868409534	819.851142005824	54.316886301073	0.619176557429	0.240212112543	0.114720156010	0.011465149017
STUD	STUD1	16.000000000000	tempo	Fo8	112.000000000000	f	195.000000000000	17.609456007444	15.003109316210	17.805618352260	17.253678308310	NaN	NaN	0.445577008853	0.114116391431	-0.411315747318	1.194493706370	4.904010516064	1.012160382737	NaN	NaN	331.010896947318	6.558739420378	860.003535509289	69.896339171396	0.710860691728	0.239785929123	0.118346692836	0.008429060471
STUD	STUD1	17.000000000000	tempo	ACW	58.000000000000	f	195.000000000000	19.376382719110	6.241702327370	16.800963754320	8.416681299000	0.225111466989	0.063261907069	0.215472401855	0.062875535250	-0.547427805016	1.246475230398	4.182168014751	0.990045428950	18.878336005972	1.805179260962	320.773763494118	10.026290163552	685.529864510971	80.970556278559	0.638385051283	0.195872142638	0.118729563756	0.011009880341
STUD	STUD1	18.000000000000	tempo	ACW	72.000000000000	f	195.000000000000	18.190624282222	5.123990620269	16.756101080280	7.478415556200	0.281905349577	0.060497111043	0.290935829302	0.064338272013	0.561141788566	0.957428867642	5.173927536957	0.956797219890	18.529511475125	1.715839878824	329.300627383607	6.404436293523	738.468681547114	61.322266065437	0.822722714354	0.168107519492	0.109619169218	0.007627554865
STUD	STUD1	19.000000000000	tempo	ACW	92.000000000000	f	195.000000000000	19.819253813069	4.993321457222	18.116705818620	8.905599499500	0.402532019287	0.070679096600	0.421019487076	0.073165531886	1.041863541863	1.047795659392	6.730203098199	1.080891065078	16.828743320344	1.588041931792	340.749651494438	5.322351213323	875.900373409851	56.343341551849	0.918976123748	0.176368021143	0.122678913544	0.010205909855
STUD	STUD1	20.000000000000	tempo	ACW	112.000000000000	f	195.000000000000	20.302549208099	5.847498508398	19.894887258660	9.743214707100	0.509485343775	0.074625668711	0.544370350475	0.083308706472	0.867442675971	0.979013548416	7.560412113572	0.976130593699	14.971305131792	1.739818899918	335.645931220687	7.505901808536	845.517127542670	77.527170789449	0.904401701768	0.163733809851	0.134324576827	0.010714908885
STUD	STUD1	21.000000000000	slow	CW	29.000000000000	f	41.000000000000	20.800432115125	4.917063761777	12.959229560040	4.315210111080	0.123832715068	0.034582707529	0.071567526582	0.026566493257	-0.147032095066	0.826762518935	2.098036736459	0.581271213320	16.989910761575	1.298519389800	367.945040894188	10.635268913398	653.676508054054	44.621781704171	0.411189863102	0.097090236471	0.099359570164	0.009581503363
STUD	STUD1	22.000000000000	slow	Fo8	29.000000000000	f	41.000000000000	56.971004041490	12.768471694344	21.307141836810	4.616798446890	NaN	NaN	0.063288738980	0.028797075240	0.110877095785	0.733971497634	1.716857724138	0.592670965933	NaN	NaN	387.036012692808	8.263973825577	726.291005721262	49.258643893127	0.291097923581	0.075414177164	0.127540510480	0.011719434999
STUD	STUD1	23.000000000000	slow	ACW	29.000000000000	f	41.000000000000	26.509755865394	6.318875209247	12.507985270980	4.159289492640	0.188958024266	0.040755589669	0.112575020578	0.059988530847	-0.091729190304	0.844387966033	3.181305655684	0.672005072115	16.875394242000	1.015484606285	349.188024675489	8.702728474555	711.096929300305	45.277677340680	0.431649184598	0.092715553567	0.125564347333	0.013357297515
STUD	STUD2	1.000000000000	dynamics	CW	92.000000000000	f	195.000000000000	3.793729375494	3.988295145341	4.295455902360	5.774088683880	0.303331708223	0.049238845280	0.304392738404	0.046310807883	-1.135553259097	0.712419032930	5.397112534089	0.739712917190	17.892726109624	1.151704119382	325.581039276838	9.079133611302	696.992015110532	71.155370581328	0.744167466657	0.215023148319	0.089128722448	0.008655238476
STUD	STUD2	2.000000000000	dynamics	CW	92.000000000000	p	195.000000000000	6.043623512525	5.136136484825	6.936631272180	9.740706335100	0.165619894913	0.038726144958	0.167285613896	0.036938254526	-0.368526819576	0.673704427664	1.484132597010	0.353657150761	8.976957508216	0.817364089452	304.240369018781	7.767268783432	276.204618263837	28.196570046425	0.223862902786	0.106962632558	0.093530315966	0.005871704578
STUD	STUD2	3.000000000000	dynamics	Fo8	92.000000000000	f	195.000000000000	10.737882452343	14.821571110317	10.589612597730	15.087783521250	NaN	NaN	0.381259607838	0.080002478425	-0.233653127101	1.239134318570	4.826939939268	0.846580252844	NaN	NaN	344.646467974759	7.179579377128	645.618680080008	71.845560334989	0.574756691976	0.238978636056	0.105684511547	0.006900533871
STUD	STUD2	4.000000000000	dynamics	Fo8	92.000000000000	p	195.000000000000	1.674629655728	10.799724304776	2.596880721780	13.889015406720	NaN	NaN	0.228401221688	0.076706780941	-0.465287509576	0.902670215004	2.095643165377	0.522645187209	NaN	NaN	357.226803008024	24.296770325300	357.341391644594	36.308527488563	0.208164237635	0.114102088285	0.129260951218	0.006930772820
STUD	STUD2	5.000000000000	dynamics	CW	92.000000000000	f	195.000000000000	6.665949821219	4.535781029427	7.000379254980	6.577668251820	0.377288031268	0.064689490003	0.380208392768	0.062068788336	-0.654518239492	0.778196576834	6.240930015872	1.003022705515	16.593641597141	1.085204795649	313.709534846142	9.857075064787	706.873762201005	59.401205049070	0.749673551549	0.204580668135	0.096045705901	0.007498622654
STUD	STUD2	6.000000000000	dynamics	CW	92.000000000000	p	186.000000000000	8.917730456683	5.098673695683	9.659676727260	10.758195870300	0.247874638521	0.062087803076	0.248599328490	0.056706033133	-0.849024367383	0.751166212537	2.040475210469	0.490341490766	8.291357855639	0.900647095070	301.763329781825	9.434740640147	269.984817675527	38.704559042168	0.237876227226	0.093798345183	0.108263021876	0.008559644876
STUD	STUD2	7.000000000000	dynamics	Fo8	92.000000000000	f	195.000000000000	14.066633650841	11.967783715699	13.573881503820	12.179165978520	NaN	NaN	0.445967049958	0.072455025912	-0.197601820348	1.085777656127	5.953848582195	1.048938102729	NaN	NaN	328.848871275203	10.270511116971	624.510002588563	56.790790936586	0.605208845117	0.173236599302	0.115374925686	0.008114401265
STUD	STUD2	8.000000000000	dynamics	Fo8	92.000000000000	p	195.000000000000	12.146886794182	13.029565369924	11.244936134430	14.140697352750	NaN	NaN	0.191407854948	0.042410525962	-0.508771785602	0.932322287208	2.062313338536	0.472387562308	NaN	NaN	309.203895719885	9.003472954998	344.974280100787	41.888476519006	0.214855660592	0.106214167639	0.136408593007	0.007620164996
STUD	STUD2	9.000000000000	tempo	CW	58.000000000000	f	195.000000000000	10.519196414757	5.489627035358	10.035179214660	6.627234285900	0.113446116277	0.024795210038	0.105596190479	0.022865586255	-0.020397805978	0.866877026653	1.849609654116	0.363356792522	16.442167986934	1.328141809232	349.270197978759	16.388892556385	523.368789273700	42.677676078839	0.355632147586	0.093248622866	0.106170594232	0.010132681898
STUD	STUD2	10.000000000000	tempo	CW	72.000000000000	f	195.000000000000	9.851242601333	4.133501788305	8.601235252560	6.174254147040	0.165024407349	0.040572312800	0.158130835068	0.036387226615	-0.049268854115	0.840182690185	2.891097178245	0.673494643407	17.626063968158	1.251530246688	303.582280239810	12.348987444259	634.282444098245	66.243082667016	0.552018616937	0.141483532080	0.093858492851	0.008752489455
STUD	STUD2	11.000000000000	tempo	CW	92.000000000000	f	195.000000000000	8.855377299062	3.870079717728	8.231757778080	5.247609738840	0.168141949958	0.026832332082	0.163602067522	0.025052093602	0.841333529259	0.626895468348	2.810309262419	0.450212101815	16.763085463456	1.122859181247	312.941215331133	6.839056587159	541.273392050575	37.903031957996	0.480801148689	0.138747381635	0.092948557590	0.007791274496
STUD	STUD2	12.000000000000	tempo	CW	112.000000000000	f	195.000000000000	6.824112396037	4.090844693539	8.114971816620	8.427066007860	0.230107879764	0.047065755816	0.230116721822	0.042049145000	0.291479997266	0.987371882658	3.480072212283	0.680717086442	15.183410295862	1.008856672968	287.693762040206	14.665976116720	525.143538836017	68.250161802931	0.588914581211	0.195547778206	0.087969110629	0.008286563666
STUD	STUD2	13.000000000000	tempo	Fo8	58.000000000000	f	195.000000000000	21.048871171483	11.239146875373	10.055093746950	6.166755598950	NaN	NaN	0.104224703831	0.016513771009	0.264376031097	0.883824139765	2.320677774149	0.337877428070	NaN	NaN	363.836846598382	8.872542764538	456.979718185854	34.462677201465	0.394185752922	0.112113552963	0.105084416596	0.008138884917
STUD	STUD2	14.000000000000	tempo	Fo8	72.000000000000	f	178.000000000000	21.207903599051	11.923092429678	11.448704109870	7.501397903730	NaN	NaN	0.151765397818	0.029720966915	-0.256962364888	0.990639645313	2.862709012478	0.487448656681	NaN	NaN	337.247857586305	8.015936276375	535.098755410972	40.180901478365	0.543413800653	0.161077440289	0.100691296133	0.009284033199
STUD	STUD2	15.000000000000	tempo	Fo8	92.000000000000	f	195.000000000000	19.948698774724	16.398587988883	15.288235315650	10.949798069190	NaN	NaN	0.243054568936	0.057513855817	-0.261828915506	1.007392135633	3.095671378567	0.599062692042	NaN	NaN	337.140064219096	8.780360021616	500.119919046164	54.837590210045	0.531327123398	0.161983701669	0.110039111662	0.006872555510
STUD	STUD2	16.000000000000	tempo	Fo8	112.000000000000	f	195.000000000000	9.075084177814	13.876307695311	8.027768924910	11.268381940290	NaN	NaN	0.296640563958	0.047228733652	-0.205809959089	0.928863650510	3.811112636713	0.560787298303	NaN	NaN	332.561036002323	12.652925710424	552.439800625940	56.057030975846	0.429779123674	0.170265143468	0.116421453857	0.006119647561
STUD	STUD2	17.000000000000	tempo	ACW	58.000000000000	f	195.000000000000	5.194299566137	4.409601292482	5.359987421820	7.155016697700	0.163419819456	0.030469990839	0.146820459598	0.025115405358	-0.801966821189	1.154429126337	3.095277056536	0.538575862563	19.011925865239	0.967735387991	346.885781482257	9.366172317630	421.792441244218	39.475452322713	0.323134579678	0.133176458319	0.112975659646	0.007211818546
STUD	STUD2	18.000000000000	tempo	ACW	72.000000000000	f	195.000000000000	7.085226354895	4.896437200422	7.558902035460	6.348817705500	0.240909313334	0.036496450626	0.230630942815	0.029759150631	-0.599458455964	0.815152604000	4.409587124152	0.622029982830	18.386681664409	1.389688821567	324.838241111418	9.505237387584	449.792830051944	41.020922780199	0.539097495505	0.147466582589	0.103457682586	0.006969728670
STUD	STUD2	19.000000000000	tempo	ACW	92.000000000000	f	186.000000000000	7.472159061305	4.796472846905	7.386676786440	8.866117848420	0.316259983814	0.048505733645	0.313838248348	0.042228384730	-0.029265502965	1.130695912015	5.159877999758	0.723258478569	16.408853204016	1.382519251335	332.372935182303	9.441540941628	463.169340820105	40.003029733965	0.549872961269	0.175016892906	0.117255341785	0.009306769707
STUD	STUD2	20.000000000000	tempo	ACW	112.000000000000	f	195.000000000000	6.157641283826	5.947559449278	7.671512214360	9.311601252060	0.337577847521	0.044558555407	0.335561524447	0.042539764431	-1.344283728396	1.051531565407	5.350838568527	0.672676318069	15.915663074780	1.129427215637	330.742207481861	7.240357004191	450.923961315938	41.370439828904	0.533968857306	0.156230218612	0.113165565421	0.010577757752
STUD	STUD2	21.000000000000	slow	CW	29.000000000000	f	41.000000000000	10.567037154609	7.889411175522	7.259946975900	4.858372478520	0.098408427800	0.025090735497	0.057267559649	0.015107274984	-0.066570324835	0.920308888689	1.442441832464	0.349471196941	14.735047448276	1.130031890800	330.571923137183	18.896443242757	337.048627804843	27.933159997608	0.297994445785	0.083708938702	0.095772798214	0.005893016045
STUD	STUD2	22.000000000000	slow	Fo8	29.000000000000	f	41.000000000000	15.815042175859	14.286526947771	5.520625467210	4.379006329830	NaN	NaN	0.045035214877	0.009075251264	-0.241348732005	0.895212988876	1.596779332877	0.280106269829	NaN	NaN	341.874972280345	11.744671143397	332.548910139451	29.159238633630	0.289174128738	0.102965239817	0.097999812551	0.007774225582
STUD	STUD2	23.000000000000	slow	ACW	29.000000000000	f	41.000000000000	4.581123483099	6.932900811135	2.660130993600	5.708012871780	0.101814153209	0.023618946122	0.063322891266	0.012334981341	-0.261962359210	0.954187681492	1.616058483680	0.313136828983	16.045308368493	1.387134980339	332.267592182935	7.429681518533	304.240503737921	41.383290099958	0.185435394810	0.117813227318	0.107285665152	0.005319774162
STUD	STUD2	24.000000000000	preludio	CW	92.000000000000	f	34.000000000000	3.893690484351	4.873339694634	5.481979289100	7.574047275420	0.152890243516	0.017494666254	0.156142689300	0.018878354803	-0.584946853600	1.125547907396	3.074174645024	0.363078164121	20.145502493884	1.371777093327	340.689540042713	16.519843398900	773.998889632944	114.938833761432	0.630697151129	0.307358829572	0.085291131641	0.008220050247
STUD	STUD2	25.000000000000	preludio	CW	92.000000000000	p	34.000000000000	7.364751979268	5.363994458382	7.812865388700	13.276715233500	0.094186491100	0.022645446257	0.094811506313	0.020524695902	-1.393458252545	0.633443663645	0.899403588667	0.228180172334	9.676193234344	1.823495170933	353.680258428045	9.733044944410	340.559348412468	64.815339666835	0.164296949132	0.087801316316	0.096513674834	0.009539096125
STUD	STUD2	26.000000000000	preludio	Fo8	92.000000000000	f	58.000000000000	12.638729642412	14.336595595506	10.297372526820	12.277408383810	NaN	NaN	0.309817430792	0.057090393746	-0.325662418366	1.231530165150	3.909102010440	0.440506698949	NaN	NaN	384.247930310567	8.985319429638	821.914499666083	65.340495391130	0.605226568600	0.243345424211	0.111992654790	0.005715238312
STUD	STUD2	27.000000000000	preludio	Fo8	92.000000000000	p	58.000000000000	0.488772669899	21.589062652301	1.749471252750	19.553709845430	NaN	NaN	0.341640308359	0.074216085897	1.601148305202	1.143163707260	3.620628838300	0.752432079706	NaN	NaN	357.834172942456	9.314192589988	663.008281615568	82.225666769524	0.368689338637	0.234892072152	0.136519706410	0.007854580685
STUD	STUD2	30.000000000000	preludio	CW	92.000000000000	f	34.000000000000	6.433566164160	5.559904539680	8.443171773900	6.171733699380	0.213314023821	0.038745684754	0.217243031171	0.038279874023	0.742607762042	0.863125034820	3.987143251767	0.702374335186	18.761888505096	1.385026738501	315.613572988745	6.986841880650	699.876686168220	80.982595292420	0.579857856731	0.195849276507	0.112624732239	0.006546559879
STUD	STUD2	31.000000000000	preludio	CW	92.000000000000	p	34.000000000000	11.858314921583	5.259724900651	12.430201935240	10.580918298300	0.135384660949	0.029226736219	0.140369630570	0.034104031029	-0.573534904951	0.889761723540	1.455782993723	0.328037845894	10.757537900884	1.084958514926	323.848381514755	9.975191362061	356.856718564640	56.210923874017	0.263747436263	0.098409850470	0.113380855612	0.009406912872
STUD	STUD2	32.000000000000	preludio	Fo8	92.000000000000	f	58.000000000000	19.748315681878	13.926064126139	17.533256508810	13.720866707790	NaN	NaN	0.398909477994	0.072117497778	-0.055427589946	1.022174019321	5.455119419786	0.747096512154	NaN	NaN	335.361378591600	9.424583586573	723.973500476214	63.374852359092	0.655427434501	0.174676391387	0.142909987250	0.007090908420
STUD	STUD2	33.000000000000	preludio	Fo8	92.000000000000	p	58.000000000000	12.695602780410	14.462741286669	11.900719786410	16.460317529910	NaN	NaN	0.368413700945	0.088596367692	1.256748124942	1.279416344165	4.102957848808	0.733127351981	NaN	NaN	337.114948965898	8.450310342535	634.764256632873	73.876521798965	0.461653999207	0.174983569438	0.150284570622	0.010398184168
STUD	STUD3	1.000000000000	dynamics	CW	92.000000000000	f	195.000000000000	17.326026058691	4.544224242152	18.635333823720	7.888742839980	0.282235905545	0.063669076357	0.303066038523	0.062175183897	-0.925697645217	1.004074447757	5.147710875947	1.185248158556	18.252839122502	1.262171030127	416.975785361940	7.274109046979	1032.738459470220	96.200280128187	0.788750068296	0.259458555716	0.113218116471	0.010279309468
STUD	STUD3	2.000000000000	dynamics	CW	92.000000000000	p	195.000000000000	28.115595381489	6.106890805744	26.619586467660	11.255905480500	0.183318799231	0.036522119645	0.196224590577	0.036496149615	-2.042683796525	0.780397167665	1.897510206837	0.366836258986	10.391820119771	0.964904195512	428.467649186255	11.790831647016	399.247524224602	52.924308109944	0.311034651575	0.105345350626	0.143926370197	0.015466444213
STUD	STUD3	3.000000000000	dynamics	Fo8	92.000000000000	f	195.000000000000	5.874423013815	12.181591514355	3.427620431670	12.567623772780	NaN	NaN	0.528171012216	0.136571738591	-0.381666507817	1.047452605783	6.306486451165	1.570945426009	NaN	NaN	408.496293939775	6.311097270074	1128.566765879730	69.878992632880	0.480242448439	0.200192353629	0.154156223329	0.009377378598
STUD	STUD3	4.000000000000	dynamics	Fo8	92.000000000000	p	195.000000000000	6.342988001232	10.410649672426	5.091461076690	12.365464628430	NaN	NaN	0.279469982874	0.055762007832	-0.244265891042	0.778872273926	2.424685855929	0.477852000287	NaN	NaN	409.414109572668	7.195335755507	488.884524772478	51.403709011789	0.203388859144	0.077186377066	0.180097696905	0.011513701061
STUD	STUD3	5.000000000000	dynamics	CW	92.000000000000	f	195.000000000000	23.199029405130	5.293696751511	24.090656710500	6.507640471320	0.323027167520	0.078198989159	0.368836514407	0.087447454105	1.035143298427	0.765233717119	6.077137792041	1.422376887291	18.853230886694	1.102041543309	392.053840169035	5.933957577923	894.876670658772	59.268385897285	0.921651824867	0.200510615736	0.122215839231	0.011227655000
STUD	STUD3	6.000000000000	dynamics	CW	92.000000000000	p	195.000000000000	32.623544260911	6.131400690513	31.265667892800	8.090398223640	0.246159539998	0.049995218705	0.256585380732	0.047595688178	0.095796945367	0.668559932240	2.890955257688	0.563798301309	11.843505206814	1.343563210678	406.934491804322	4.725737349785	418.183027191822	53.627148970380	0.421300797805	0.082438097025	0.160285655527	0.009675267201
STUD	STUD3	7.000000000000	dynamics	Fo8	92.000000000000	f	195.000000000000	13.424483983424	10.172522114645	9.545661782820	10.730616538860	NaN	NaN	0.550550347905	0.094380738239	0.168879674888	1.172787023859	8.439368087207	1.613615812880	NaN	NaN	378.971720508814	5.662952224656	1107.752054779320	62.510820860608	0.620631381758	0.158109490150	0.170302157677	0.009463293655
STUD	STUD3	8.000000000000	dynamics	Fo8	92.000000000000	p	195.000000000000	13.300568795615	10.591729148369	11.487464410230	12.130678616220	NaN	NaN	0.247554826929	0.046522365761	0.745269264847	0.948732628791	3.047693222165	0.576607631354	NaN	NaN	379.868286027579	7.775079917345	480.743061575332	44.903732196923	0.222324113585	0.084283286141	0.184992653117	0.008860017322
STUD	STUD3	9.000000000000	tempo	CW	58.000000000000	f	195.000000000000	13.057059483080	4.668769215057	10.356691255560	5.121599952060	0.169699240358	0.034520613903	0.140088664847	0.030067402213	-0.618973398896	0.828090063837	3.121004679590	0.516697517142	18.614039471623	1.811951682433	407.942843135482	7.567101413153	683.380445739081	51.805552200444	0.498871906955	0.113231864370	0.119501690445	0.011946899531
STUD	STUD3	10.000000000000	tempo	CW	72.000000000000	f	195.000000000000	13.952130170897	4.843788365313	11.762694037620	5.188835644380	0.178571248515	0.037531515013	0.159265538180	0.029921526198	-1.250306669419	0.703027571301	3.246698962316	0.611969667431	18.301381927279	1.390294016546	425.271360888797	8.622521907788	670.971204067030	55.699747441932	0.560307328356	0.117753427587	0.109479386812	0.009031918849
STUD	STUD3	11.000000000000	tempo	CW	92.000000000000	f	195.000000000000	13.603248107668	4.251979319300	13.809428818560	6.196256425080	0.203775584705	0.035546789384	0.203701478701	0.033993281783	-0.671083278935	0.838216254542	3.722114458448	0.595145708503	18.348398829480	1.203935792343	427.354170995412	5.968750163224	763.012846357810	50.956711651240	0.638711765557	0.123577091922	0.114495748542	0.010405845995
STUD	STUD3	12.000000000000	tempo	CW	112.000000000000	f	195.000000000000	21.567920691289	4.371274068221	21.847123403640	6.492642692580	0.219219959806	0.058492314408	0.229112022715	0.055833774121	-1.545787802483	0.753827928625	3.670982363058	0.943410378196	16.816128077360	1.259232430751	421.652981035969	6.863439762982	860.777331274888	67.172524003921	0.622511956280	0.192641304147	0.108861465984	0.008983103170
STUD	STUD3	13.000000000000	tempo	Fo8	58.000000000000	f	195.000000000000	29.692469349370	11.565246970670	11.126439983430	6.779978589240	NaN	NaN	0.144913922829	0.028745947642	-0.428950988528	1.129765869819	3.248610806970	0.611497490477	NaN	NaN	414.753037065394	10.551312625979	634.643423800193	48.197021077639	0.468608554483	0.127126341168	0.140528466950	0.012419226241
STUD	STUD3	14.000000000000	tempo	Fo8	72.000000000000	f	195.000000000000	24.725430431988	10.994551579579	11.134936644570	6.299148465360	NaN	NaN	0.182452319544	0.039759840432	-0.940011854683	0.928534776775	3.647389409549	0.773928161467	NaN	NaN	420.676264091694	7.095904921125	675.065431732645	49.709020317454	0.466744299275	0.135823124248	0.137321159106	0.010312318798
STUD	STUD3	15.000000000000	tempo	Fo8	92.000000000000	f	195.000000000000	12.353016193084	14.207725417548	6.947090225640	10.770807311820	NaN	NaN	0.304678594656	0.086696740968	-0.450174112622	0.879776746104	3.817382656001	0.798209426263	NaN	NaN	409.473330704233	7.789379529011	787.689876333022	49.169640863126	0.406240143226	0.163347130802	0.145077664995	0.010976977779
STUD	STUD3	16.000000000000	tempo	Fo8	112.000000000000	f	195.000000000000	10.621192864738	11.839306230236	8.857752624180	10.943973732870	NaN	NaN	0.380905590230	0.106189893555	0.092563065574	0.930573072212	4.460796793845	1.090396564287	NaN	NaN	406.901055479621	10.469697749340	962.492883600236	67.966044271983	0.456099394128	0.157032636319	0.152726665621	0.009753274317
STUD	STUD3	17.000000000000	tempo	ACW	58.000000000000	f	195.000000000000	16.892446008861	4.513528989329	11.159296558020	5.489352734760	0.212122334365	0.034905749695	0.190419245418	0.038442013145	0.510747934656	1.014221783756	4.448844733954	0.627746665162	21.120316637551	1.822692764282	373.864094857229	9.103805705819	608.976139202829	45.101631925309	0.618058127428	0.140936946436	0.125744395370	0.008823303786
STUD	STUD3	18.000000000000	tempo	ACW	72.000000000000	f	186.000000000000	15.020237907887	4.905918061974	11.606209291260	6.352500956760	0.227581828756	0.043217246863	0.226787790086	0.043458632371	0.124198272849	1.053191048680	4.696393078231	0.768084520911	20.766988495542	1.412369501390	385.689675719978	5.937654042990	578.704553340275	42.770144294930	0.635305157642	0.135777554784	0.125196132154	0.009821512619
STUD	STUD3	19.000000000000	tempo	ACW	92.000000000000	f	195.000000000000	17.311531201219	4.801453513241	17.226075995100	7.121913478380	0.284662436508	0.047195916598	0.279576198349	0.043553803736	-0.024401140960	0.936726715221	5.467103576558	0.786144407986	19.312711426961	1.360607523043	391.750230558626	7.279411479283	695.152714418316	48.406015317926	0.763177739679	0.155244991976	0.129412169042	0.008720110588
STUD	STUD3	20.000000000000	tempo	ACW	112.000000000000	f	195.000000000000	16.356723232496	5.523577191888	17.448352898220	7.977327458220	0.368682644110	0.103610743776	0.396744392690	0.077769833947	0.184111847798	0.877245391894	6.568576478536	1.532892826178	18.096138449299	1.787281966045	397.887785450412	12.528071547712	845.386208256282	58.598296324491	0.932273281562	0.168417125477	0.129300406947	0.010802024202
STUD	STUD3	21.000000000000	slow	CW	29.000000000000	f	41.000000000000	25.424152842792	6.066702029059	11.003800724460	4.017711662100	0.093757935459	0.019318801013	0.047484894818	0.010885252537	-0.683596649364	1.149311168255	1.921655677757	0.386909693588	20.575681145071	1.580535819100	388.909808557980	20.090526648800	598.189337699853	57.339878135169	0.357539175895	0.080848119046	0.110380110314	0.013141354007
STUD	STUD3	22.000000000000	slow	Fo8	29.000000000000	f	41.000000000000	40.387825701743	12.355646709444	9.106307195580	3.902536909350	NaN	NaN	0.062245239817	0.015394732696	0.427478030748	0.792938877045	2.192435233053	0.460244056118	NaN	NaN	396.853617769749	6.906439463813	557.342466386693	44.643596043023	0.330429835379	0.076881904375	0.140593605366	0.009582111223
STUD	STUD3	23.000000000000	slow	ACW	29.000000000000	f	41.000000000000	13.842702885426	4.735133131589	4.749886332360	2.762559206460	0.126374385430	0.021403223757	0.067898421220	0.011523309591	0.085406712590	0.718776513324	2.875418605410	0.466827882687	22.802399164498	1.296682023672	351.665335881147	8.214377514984	487.263119461116	41.276255160704	0.402776921964	0.082861282123	0.127095163957	0.007600923607
STUD	STUD3	24.000000000000	preludio	CW	92.000000000000	f	34.000000000000	18.146657411494	4.529962707647	19.122642895860	6.363258091200	0.259975378691	0.053702161391	0.279424058664	0.061491831882	-0.522902170325	0.851480284824	4.837853168479	1.046695391693	18.597692040920	0.886289230088	439.256151595093	4.546632666121	1134.786480920860	130.211724973889	0.977237781774	0.203137619379	0.123555931692	0.014498528005
STUD	STUD3	25.000000000000	preludio	CW	92.000000000000	p	34.000000000000	29.249081746649	6.561846053983	29.200277341080	9.175809798000	0.156657878650	0.028794567025	0.162299700558	0.027788280126	-1.383159744611	0.664324440575	1.823764439869	0.228425855491	11.912495385036	1.801027171927	458.782888086044	5.272649528369	488.588542522232	87.457610100417	0.329261571574	0.079744825900	0.167338307909	0.018906072547
STUD	STUD3	26.000000000000	preludio	Fo8	92.000000000000	f	58.000000000000	10.205839767853	15.759591342648	5.120855231760	15.420796205400	NaN	NaN	0.408379555497	0.129883210270	0.706928271981	1.039103675211	4.497260594315	1.180397296052	NaN	NaN	423.039528672341	9.863396913858	1162.148528458840	86.193538672329	0.498229310363	0.229599543382	0.182889889286	0.029194278023
STUD	STUD3	27.000000000000	preludio	Fo8	92.000000000000	p	57.000000000000	17.616686683940	12.830320256142	11.944854368280	11.867027225760	NaN	NaN	0.513136015040	0.112292231387	1.008317504270	1.182286515162	4.925909576331	1.413957410030	NaN	NaN	401.172006156441	3.888205884446	1189.572919255520	94.180588123822	0.614977395236	0.201837278639	0.219039797403	0.013942768832
STUD	STUD3	30.000000000000	preludio	CW	92.000000000000	f	34.000000000000	21.310904783209	4.807543582944	21.341681018280	8.466634701720	0.284793614367	0.072448577772	0.314892383095	0.082456602129	0.641029960663	1.129548374009	5.516854080998	1.103321625733	19.608178125614	1.407884548140	397.030684137776	7.266889069844	998.454004799449	58.444161961770	0.901311931258	0.228457291467	0.135572567824	0.016745824725
STUD	STUD3	31.000000000000	preludio	CW	92.000000000000	p	34.000000000000	26.862247063170	4.648237293926	26.481486348180	7.906893155460	0.200322165403	0.042071297412	0.201556605543	0.040785670011	-0.567825901684	0.796199627327	2.856792242353	0.607524305708	14.299637230271	1.519867964551	406.479284826167	5.575813137236	556.692754141066	69.789694818816	0.438406758352	0.117058849791	0.159948096874	0.014199188221
STUD	STUD3	32.000000000000	preludio	Fo8	92.000000000000	f	58.000000000000	20.838064919981	18.945852709090	19.151218075410	21.622843535220	NaN	NaN	0.488563445474	0.106953033756	-0.119050182373	1.319909158468	6.606351215165	1.061906728591	NaN	NaN	381.500765260631	6.645787696578	1112.139924382050	67.330150992357	0.675114090605	0.225458448130	0.190647611557	0.012222914452
STUD	STUD3	33.000000000000	preludio	Fo8	92.000000000000	p	56.000000000000	13.611358677799	14.003761149692	11.135865195990	12.970994040180	NaN	NaN	0.665357977168	0.095155494819	2.122228946583	0.970820284805	9.280927202584	1.544961069419	NaN	NaN	377.456446904478	6.228899168442	1138.333459108120	117.421315529642	0.692783218171	0.183700653913	0.239886375248	0.020778599841
STUD	STUD4	1.000000000000	dynamics	CW	92.000000000000	f	195.000000000000	18.533305044013	8.551436254274	20.576327347620	9.845770208400	0.310504493444	0.044085006462	0.320536543867	0.038628272850	-0.865005736353	0.753454096153	5.152127010606	0.652934883517	16.702923224909	1.614972691129	393.939586263426	11.538276664484	760.109330155558	99.896664029322	0.837589209008	0.152596364628	0.116195806682	0.007694489591
STUD	STUD4	2.000000000000	dynamics	CW	92.000000000000	p	195.000000000000	4.372516488525	7.540334113413	4.964991593040	14.712021019080	0.179527177590	0.035384556578	0.197616099623	0.038780869800	-2.063878252762	1.135513786516	1.866379059640	0.317149284622	10.491304101835	1.042143042135	418.608503642225	6.852440306719	200.544897044293	24.524441505605	0.151896289514	0.064975940575	0.149921797060	0.018176137896
STUD	STUD4	3.000000000000	dynamics	Fo8	92.000000000000	f	195.000000000000	41.653969353019	13.693811002245	40.542523927470	16.224668382150	NaN	NaN	0.465132277931	0.080237046490	0.080130343739	0.902371355949	5.365481543969	0.769305432924	NaN	NaN	343.491101792961	7.851281374939	663.644145371728	74.538691792341	0.946680488530	0.170314848520	0.111250862012	0.009040445564
STUD	STUD4	4.000000000000	dynamics	Fo8	92.000000000000	p	186.000000000000	4.389274439019	24.994394877301	1.899903197610	27.660029998770	NaN	NaN	0.313323855192	0.083194538534	-0.711985893424	0.972293640963	2.575455102261	0.405404667209	NaN	NaN	365.225272648705	7.245254017262	264.595930250237	37.512332617412	0.193065921419	0.156399578413	0.140030836245	0.011757141971
STUD	STUD4	5.000000000000	dynamics	CW	92.000000000000	f	195.000000000000	24.284525404716	9.114355767156	25.969667281740	10.270182306420	0.390860785039	0.051419426444	0.408315156068	0.049669969875	0.209576373302	0.837711048605	6.496774340826	0.795576349198	16.709937353095	1.539848605316	359.032778254419	6.736083319851	713.058126792058	99.290937949894	0.966287047403	0.161659171281	0.109286457180	0.007153353041
STUD	STUD4	6.000000000000	dynamics	CW	92.000000000000	p	195.000000000000	12.721532096067	7.715728714689	13.645668616380	12.212358664320	0.268038956956	0.041717347465	0.281174818343	0.041235391791	0.294742495212	0.854738780746	2.538326986234	0.350215446170	9.530914540905	0.848077564453	386.538521974974	4.121336098592	215.015366792116	22.074493048443	0.246003589239	0.078943207839	0.158013535973	0.009947462147
STUD	STUD4	7.000000000000	dynamics	Fo8	92.000000000000	f	195.000000000000	43.846807685802	15.651253389976	45.437950290690	17.302526266410	NaN	NaN	0.513492939066	0.098346577550	-0.213105747254	1.179687749975	5.723860871973	1.001090705223	NaN	NaN	314.110768071357	10.448593181321	598.248820898841	60.824081710258	0.950437620869	0.166330183278	0.111914863865	0.006174062812
STUD	STUD4	8.000000000000	dynamics	Fo8	92.000000000000	p	185.000000000000	17.433278542907	18.532384704485	16.619077243170	22.668018246900	NaN	NaN	0.387462514142	0.089593380111	-0.333130627694	1.123263707068	3.278374407672	0.540667589509	NaN	NaN	339.030311676450	11.048760680070	248.922474281134	30.635455619109	0.311574404209	0.129305104004	0.150291467044	0.011404165159
STUD	STUD4	9.000000000000	tempo	CW	58.000000000000	f	195.000000000000	5.656326201328	4.176323139471	6.124450379940	4.133216343060	0.193341428127	0.022260645839	0.167387824370	0.019715958273	0.242047776869	0.602875662571	3.830412697037	0.412172805548	19.857963937605	1.084889204508	354.767065021466	12.206462407130	848.636913620368	76.934498355176	0.515284579196	0.112803982038	0.119776838622	0.008505845329
STUD	STUD4	10.000000000000	tempo	CW	72.000000000000	f	195.000000000000	2.944659193260	4.660101746823	4.126302343620	5.209603603740	0.164689653522	0.022114439476	0.161252645001	0.019060160662	0.339003706363	0.753645709454	3.291781514196	0.425113282667	20.033765352810	1.162080465610	378.456913799249	7.509446891509	787.486975057220	68.017379659512	0.384262939468	0.136530519444	0.121048691940	0.008728544416
STUD	STUD4	11.000000000000	tempo	CW	92.000000000000	f	195.000000000000	12.030456574946	4.854709681407	13.498695783180	6.018497895060	0.204485415791	0.026996658163	0.208019310078	0.027455471549	-0.464729703105	0.730677772198	3.761558315400	0.503385248139	18.445366005247	1.394663674959	382.515415194072	9.165257116199	858.788369821450	85.229255093893	0.639381953910	0.110699941684	0.119219295464	0.009759383591
STUD	STUD4	12.000000000000	tempo	CW	112.000000000000	f	195.000000000000	23.471339459498	6.767304370052	24.976307300220	9.478301153580	0.273764418566	0.044391102818	0.295964461842	0.047405912755	-1.509971730313	0.853397634084	4.462488153997	0.748924947517	16.363419499969	1.714455476141	376.002637114058	6.406384960420	779.200039055486	98.600503943498	0.817868510466	0.139049436679	0.110568635127	0.007195068376
STUD	STUD4	13.000000000000	tempo	Fo8	58.000000000000	f	195.000000000000	28.138424950411	10.276962746315	13.238401831380	5.374839427290	NaN	NaN	0.204106371646	0.029326995153	-0.346731979601	0.626391178341	3.887546386590	0.531808160875	NaN	NaN	330.028168228728	12.357598907541	796.978508113849	73.434889677091	0.662727084004	0.107621449884	0.122540767073	0.007646660404
STUD	STUD4	14.000000000000	tempo	Fo8	72.000000000000	f	195.000000000000	32.153562718653	13.937931166141	17.088240698010	6.937125474870	NaN	NaN	0.212562963552	0.045367610942	0.081146000583	0.899888617294	3.559662179414	0.578942968466	NaN	NaN	352.206993975856	9.116148386200	823.839142963156	52.040464170659	0.587279301221	0.118364086846	0.133443106429	0.008590910926
STUD	STUD4	15.000000000000	tempo	Fo8	92.000000000000	f	166.000000000000	12.530809373566	18.312508453479	11.760455768670	12.066485025240	NaN	NaN	0.327527282359	0.080060401200	0.358164634859	0.932104737138	4.080324654839	0.725413348844	NaN	NaN	344.537268368618	5.080870422662	708.141140483555	55.577340669675	0.528174830535	0.168137953848	0.132914685879	0.007951026359
STUD	STUD4	16.000000000000	tempo	Fo8	112.000000000000	f	195.000000000000	31.672976103754	16.318752946044	29.383152856560	16.164862773570	NaN	NaN	0.397239934063	0.082590895699	0.384452306052	1.075478771702	5.089810152396	0.745906677544	NaN	NaN	323.650295412630	9.380218955629	692.091937223685	63.280460323861	0.821681214612	0.205646527735	0.111651351136	0.008960801329
STUD	STUD4	17.000000000000	tempo	ACW	58.000000000000	f	195.000000000000	13.041207636176	4.373071944551	8.731998635040	4.330311608520	0.192548577518	0.023036705049	0.177901839183	0.023006058159	1.412123410659	0.728611797686	4.472376040727	0.492309815565	23.287322024201	1.333180125264	318.221953673895	10.707283360177	704.818798987433	58.836822295398	0.561438555729	0.113536940328	0.117696651255	0.007159820193
STUD	STUD4	18.000000000000	tempo	ACW	72.000000000000	f	195.000000000000	15.743563851922	5.580893722471	12.948546912660	6.373089648720	0.168867191678	0.030270692559	0.174019235095	0.031522339734	0.955192688397	0.941326533101	3.657573320510	0.666274001494	21.668262414032	1.007517667163	308.152054859786	9.231138028197	693.791274425897	69.179179586980	0.531823981490	0.122115089888	0.120459017430	0.006487506539
STUD	STUD4	19.000000000000	tempo	ACW	92.000000000000	f	195.000000000000	13.975065942159	5.281203204792	13.114633669740	5.876305041420	0.293694006681	0.056399057069	0.316459047464	0.061640616595	0.114432531553	0.737692655657	5.430532280124	0.947590927649	18.614269538700	1.675429089846	303.873200437787	8.203154826980	770.193336786016	78.240577136617	0.666264497291	0.134885491390	0.131969766899	0.010194315967
STUD	STUD4	20.000000000000	tempo	ACW	112.000000000000	f	195.000000000000	3.671026404232	6.237235595554	3.408758222580	8.922462731460	0.440237823716	0.066941853942	0.441898505940	0.054738692871	0.447816261005	0.969567713121	7.427114674746	0.974514659859	16.990558109861	1.541003727765	293.715412969763	13.356936113083	719.583478033637	79.233963507003	0.590004068726	0.186787421959	0.133725754237	0.007514758866
STUD	STUD4	21.000000000000	slow	CW	29.000000000000	f	41.000000000000	13.267103220805	5.976724633579	7.110156806640	3.106940675040	0.192640628467	0.034059137445	0.092474123774	0.020883045298	-0.316589399890	0.735170324816	3.434570520061	0.559307832539	17.914463932563	1.186994951774	315.872791326790	15.998162078524	757.956581366539	68.001767152357	0.610329649537	0.093060390527	0.107786876405	0.011901558038
STUD	STUD4	22.000000000000	slow	Fo8	29.000000000000	f	41.000000000000	30.983092768462	8.347579347365	6.757868756520	2.569780794690	NaN	NaN	0.097442997269	0.017933283882	0.188094206251	0.527834820620	3.550455534031	0.577710601294	NaN	NaN	313.515368978554	12.320814074747	684.203591954455	73.225045255301	0.496891248498	0.086338925150	0.112933739662	0.008996287071
STUD	STUD4	23.000000000000	slow	ACW	29.000000000000	f	41.000000000000	14.039005470688	4.634740954698	3.376612227060	2.593476149940	0.154082750083	0.022606113418	0.085191227208	0.015919134514	0.925795433099	0.752380293260	3.598137133537	0.453773321535	23.416184896317	0.943549430469	275.118338117755	10.913856879621	591.943308562546	36.992405154492	0.430594773602	0.112727332462	0.105949155428	0.008954949386
STUD	STUD5	1.000000000000	dynamics	CW	92.000000000000	f	195.000000000000	19.693493154271	5.225664675464	19.525079563200	10.639396573380	0.372373784593	0.062948096544	0.409110333745	0.059298813697	-1.933238132916	0.988190961149	4.878608195772	0.692654978004	13.203473688542	1.279885761238	377.451667672970	8.105231192791	863.086029244035	76.444127912640	0.654373762406	0.152950030787	0.117082161107	0.007754906916
STUD	STUD5	2.000000000000	dynamics	CW	92.000000000000	p	195.000000000000	31.056772228743	5.503870576124	31.281968595240	12.455561056140	0.216649035939	0.036505795624	0.249274207706	0.044220977971	-1.871523849163	0.732130763975	1.958959306557	0.303128717058	9.093930437087	0.800613021041	404.751713697459	12.783000872029	372.148430025198	34.287745117893	0.298870841420	0.081416806157	0.124399380235	0.007131155786
STUD	STUD5	3.000000000000	dynamics	Fo8	92.000000000000	f	195.000000000000	19.442919876106	18.564651904777	16.902089727390	18.456441501150	NaN	NaN	0.495175342585	0.086915406304	0.467950579821	1.100746986710	5.012213216592	0.502635271066	NaN	NaN	358.531788771293	4.575424557247	811.035062996519	39.790184292809	0.605421457736	0.204478368978	0.134674547353	0.006812480020
STUD	STUD5	4.000000000000	dynamics	Fo8	92.000000000000	p	195.000000000000	25.803271842742	12.137153799316	25.225245999180	15.982049606130	NaN	NaN	0.320054419573	0.075290916565	-0.183478763382	0.877525922287	2.648510532636	0.335005294306	NaN	NaN	371.647943634198	5.836637718218	491.262934809518	31.572880584462	0.359718699905	0.100772772672	0.139891477283	0.007202880363
STUD	STUD5	5.000000000000	dynamics	CW	92.000000000000	f	195.000000000000	24.653172160029	4.775101781671	24.592001560200	9.015287364720	0.391635854416	0.050780074005	0.421967205656	0.058475591862	-0.809209988451	0.889761154994	5.359377179270	0.562507412987	13.792122323650	1.360276324560	349.528291683671	8.243291045895	729.392008412312	62.470836228463	0.795595388673	0.105323919058	0.113616233007	0.008733034138
STUD	STUD5	6.000000000000	dynamics	CW	92.000000000000	p	195.000000000000	29.083057851147	5.584616554649	29.322492455880	11.574558272700	0.284286754080	0.047050727225	0.294205062226	0.045107465657	0.042290832555	0.801911849412	2.677034842888	0.413021027509	9.499358754232	1.155903271514	366.071562988299	17.499532298794	362.453022105747	49.863407310252	0.410242753101	0.065727541971	0.118390778553	0.008048970227
STUD	STUD5	7.000000000000	dynamics	Fo8	92.000000000000	f	195.000000000000	18.838319564936	16.974992345511	15.364246722210	17.657431649460	NaN	NaN	0.568615916167	0.108479757636	-0.093094474418	1.108378586298	6.616709892248	0.899604088473	NaN	NaN	320.928398013283	7.502835574214	765.860151070807	43.202619908664	0.599372499995	0.174446125896	0.151377600883	0.006702439405
STUD	STUD5	8.000000000000	dynamics	Fo8	92.000000000000	p	194.000000000000	23.813518937162	14.361083933309	23.144597318340	17.504821658430	NaN	NaN	0.356149217515	0.064263916262	-1.199150951810	1.000802180135	3.411410615216	0.436228823103	NaN	NaN	333.333732520387	8.270542298869	482.202534646997	29.950744043803	0.365731908389	0.101818756039	0.148236126172	0.008539805316
STUD	STUD5	9.000000000000	tempo	CW	58.000000000000	f	195.000000000000	11.960647170296	4.559551828921	9.974013925860	7.408614331080	0.163539311840	0.033495005142	0.149230159404	0.027701744110	-1.528096420061	1.009197278730	2.733963597583	0.402702557753	16.959067508052	1.848679066092	379.606353625495	11.927338325205	702.667892086080	51.255955231872	0.376380588868	0.116265581818	0.122868313342	0.008541828223
STUD	STUD5	10.000000000000	tempo	CW	72.000000000000	f	195.000000000000	12.618551757747	3.885468934874	11.518776902160	7.854038864640	0.160941872497	0.029866007148	0.157231292936	0.029817105264	-1.103809263037	1.075798084576	2.622957964676	0.458697514658	16.357776401832	0.977601753738	366.609280377444	7.155081156082	709.320189058195	43.468973084387	0.420426192543	0.107654188094	0.125357925530	0.008371082892
STUD	STUD5	11.000000000000	tempo	CW	92.000000000000	f	195.000000000000	12.925075547478	3.704406966973	13.921399005120	5.734185583500	0.227530155194	0.031460018795	0.225375158662	0.027883921423	-0.955302427748	0.554836983648	3.015896422343	0.304046201164	13.353382708803	0.993322336298	387.076791768646	10.256592535151	703.101643061987	34.384572126049	0.475901392186	0.089085837092	0.125603656838	0.009089812404
STUD	STUD5	12.000000000000	tempo	CW	112.000000000000	f	195.000000000000	16.617295357887	4.642027818300	16.699418980920	9.009236265480	0.298091074297	0.046528242480	0.327513986659	0.052569113771	-1.817021945301	0.852935809360	3.873319271092	0.538246840661	13.080058088819	1.118307960272	384.017062272323	9.422937664665	752.333578428362	50.258628867534	0.520375899201	0.124880968697	0.119999124974	0.010951760997
STUD	STUD5	13.000000000000	tempo	Fo8	58.000000000000	f	182.000000000000	33.148129418241	11.039356904569	16.976816823960	9.957069913860	NaN	NaN	0.182574189979	0.037868628222	-0.659498853918	1.081833771016	2.761576094535	0.337655763806	NaN	NaN	363.774499639683	7.869432901706	651.941321859795	35.869374895203	0.356782438466	0.098408843700	0.133307733008	0.007833096690
STUD	STUD5	14.000000000000	tempo	Fo8	72.000000000000	f	195.000000000000	24.953336615361	11.939155657902	18.195560020350	10.151822584440	NaN	NaN	0.222493329303	0.040515782823	-0.949814342426	0.921296524803	2.909348844980	0.398594474255	NaN	NaN	337.626259300393	6.439017506226	719.815518779161	42.023931831866	0.413741665993	0.098079474760	0.138976308101	0.007997827060
STUD	STUD5	15.000000000000	tempo	Fo8	92.000000000000	f	195.000000000000	23.270146295343	11.411591489767	21.201617702160	12.933486305730	NaN	NaN	0.295938732227	0.050952982498	-1.102380408654	1.191971071574	3.512864468835	0.388685544375	NaN	NaN	372.711605090180	7.739901114329	725.727954687285	42.443796390289	0.460742731426	0.108023753996	0.139070447642	0.008772135178
STUD	STUD5	16.000000000000	tempo	Fo8	112.000000000000	f	195.000000000000	32.570916127512	11.752693768045	28.273716915660	13.237646552370	NaN	NaN	0.426063440880	0.064782662585	-1.069340983667	0.997845935293	4.745001893131	0.463968152914	NaN	NaN	366.889328125335	6.982428598590	830.376402566067	41.982548698123	0.675422797962	0.127561847153	0.138802391434	0.007351066169
STUD	STUD5	17.000000000000	tempo	ACW	58.000000000000	f	195.000000000000	13.664106525516	4.653310260439	10.559453786460	7.055802694980	0.246632926119	0.038598322446	0.222779101530	0.035369536795	-1.134825251618	0.914642706627	4.122083142180	0.588527513950	16.805930696563	1.482552032600	332.673671688766	11.788007518574	675.922827923747	44.262202476164	0.423575629450	0.113777496249	0.127090340567	0.008597534124
STUD	STUD5	18.000000000000	tempo	ACW	72.000000000000	f	195.000000000000	8.760757533358	4.783880533693	7.650824001480	7.838926909380	0.311233681971	0.046597510245	0.284454078129	0.038227171834	-1.586663040819	0.983373388854	5.114978008733	0.705993984913	16.525108830952	1.396773990073	320.992398993192	11.367603909721	711.495917407262	47.547148094691	0.429445236507	0.115014197369	0.130077145654	0.008110468031
STUD	STUD5	19.000000000000	tempo	ACW	92.000000000000	f	195.000000000000	5.170070942711	5.662739143750	5.739220306800	8.874549024300	0.373724726932	0.045942713292	0.390663543565	0.042096052825	-1.170296202545	0.921768714821	5.804674081824	0.532031293459	15.646786960309	1.429634890780	351.212283738825	9.272392654281	716.770955207125	41.598953774269	0.467681713591	0.152813799098	0.132854598067	0.007758235226
STUD	STUD5	20.000000000000	tempo	ACW	112.000000000000	f	195.000000000000	5.346642752986	6.407861233186	5.489211775680	10.059533029980	0.614173816988	0.086374009558	0.602118145398	0.064386279816	0.162726806719	0.745877605135	7.956810008216	0.802341528224	13.075950372271	1.238220388606	351.624196325403	7.231843612306	813.517172090149	41.884902058040	0.600226962330	0.127026269616	0.140343693728	0.006592060828
STUD	STUD5	21.000000000000	slow	CW	29.000000000000	f	41.000000000000	10.059638715525	5.157222660461	5.567229850500	4.471349255640	0.156353448661	0.023180493868	0.079794331978	0.012951939217	-2.035633689454	1.043470395296	2.770161133222	0.376638094015	17.790150909675	1.370736282146	344.585823534115	9.110918873716	667.712500824095	50.151435550730	0.257551967048	0.121493877606	0.118163887735	0.007756923852
STUD	STUD5	22.000000000000	slow	Fo8	29.000000000000	f	41.000000000000	26.380337830950	9.577252703236	11.418882540480	2.863618531650	NaN	NaN	0.087445102849	0.021112618844	-1.084406217129	0.344350455516	2.511735684780	0.396861318722	NaN	NaN	307.903998697387	8.848790916307	668.769118614026	34.159896363240	0.309688801119	0.078777126528	0.139496325450	0.007517062591
STUD	STUD5	23.000000000000	slow	ACW	29.000000000000	f	41.000000000000	9.887218353632	4.503249519407	2.978019965160	2.870943197580	0.195916755251	0.032898169919	0.101404299431	0.017240497284	-1.747698017732	0.569285787919	3.764557225316	0.557649394369	19.303456355242	1.176472788245	270.935860461803	8.313785129379	674.856414447268	43.036799993866	0.295888136029	0.085878197594	0.135877629242	0.007817864294
STUD	STUD5	24.000000000000	preludio	CW	92.000000000000	f	68.000000000000	14.924998382703	4.031621766185	15.091899415380	12.516428086920	0.369835611021	0.086493968255	0.420443743368	0.110742824949	-0.829298179868	1.298942405142	4.874700572702	1.092553770311	13.291514682770	1.364412849397	402.229752799465	15.456733161052	1056.574709224870	178.917304377359	0.699473399882	0.221337783961	0.141462208682	0.014689402427
STUD	STUD5	25.000000000000	preludio	CW	92.000000000000	p	68.000000000000	23.554645639139	4.715416736983	24.077373643800	12.638240539020	0.216546991666	0.028386964593	0.239458827618	0.038653365519	-1.494196461166	0.706197809434	1.757247800806	0.253737220782	8.189775125534	1.227629222911	422.591142284765	12.957868408478	432.821770891481	87.356211358479	0.288922458449	0.100860582261	0.130110968270	0.011742730366
STUD	STUD5	26.000000000000	preludio	Fo8	92.000000000000	f	116.000000000000	29.572449302458	14.212400400157	23.739560579430	17.091788756220	NaN	NaN	0.363719894989	0.056713276550	-0.389721696679	1.556493835788	4.288296468401	0.594039663771	NaN	NaN	382.284160125808	11.598587208950	1019.807460485580	76.806813622159	0.696294850796	0.196431392425	0.160005594730	0.009089095396
STUD	STUD5	27.000000000000	preludio	Fo8	92.000000000000	p	115.000000000000	19.625829808794	22.839589843951	16.917708682980	26.664834747150	NaN	NaN	0.484084706325	0.094716548338	1.185082550749	1.453506391331	4.864587966267	0.843507027123	NaN	NaN	373.652376143611	10.023235587102	904.783054870993	97.344615772634	0.587596842145	0.248250993705	0.189306603394	0.016007011115
STUD	STUD5	30.000000000000	preludio	CW	92.000000000000	f	34.000000000000	21.152954812603	4.639501207836	21.604834280700	9.227119204620	0.287100764153	0.077481476343	0.299772828298	0.070349636616	0.699791485706	1.052216958893	4.062108724012	0.957308649752	14.319386687894	1.131460688058	362.574504058072	12.635283037037	745.634038671406	84.608419141646	0.702789117583	0.138684889044	0.113696319950	0.015670047172
STUD	STUD5	31.000000000000	preludio	CW	92.000000000000	p	34.000000000000	26.425670991017	5.809545153995	25.119656009640	9.641307678660	0.225718339238	0.039928291033	0.235544028783	0.036485622652	-0.694211190018	0.495651241427	1.962580175710	0.393057315814	8.763436946022	1.419085455320	368.521994808867	7.197717922004	338.680904189809	57.805018228395	0.390926424121	0.079938010986	0.116416281464	0.008677526934
STUD	STUD5	32.000000000000	preludio	Fo8	92.000000000000	f	58.000000000000	28.305849776911	16.715846722796	22.835789330580	21.226135488300	NaN	NaN	0.426021357942	0.080745665236	-0.119997845943	1.622540639948	5.113033902516	0.720477697468	NaN	NaN	338.802852766542	9.485325346159	890.749913430371	62.574047434116	0.735603103794	0.229375369949	0.146063203551	0.007680881457
STUD	STUD5	33.000000000000	preludio	Fo8	92.000000000000	p	58.000000000000	15.545089690927	23.932215956715	13.617123120000	20.353052314530	NaN	NaN	0.584153494133	0.109391872390	-0.838065735608	0.977089847289	6.063389193834	0.852449822806	NaN	NaN	338.392574543472	6.630510218632	847.030228077655	51.198980271036	0.637354966933	0.212715221424	0.184325026091	0.011727322227
STUD	STUD6	1.000000000000	dynamics	CW	92.000000000000	f	195.000000000000	0.496166811827	5.541523965778	1.131940920060	8.115534869940	0.452665397262	0.066828955044	0.471247966836	0.071283296607	-0.052889326008	0.760027542273	6.479428399271	0.754700437092	14.429644546106	1.330721211798	369.842366424418	7.392664928389	913.808741627267	56.135141131932	0.591358134161	0.197726186140	0.117782750009	0.007556557154
STUD	STUD6	2.000000000000	dynamics	CW	92.000000000000	p	195.000000000000	15.727765473984	6.491520593409	15.032436614100	10.552689090000	0.331464556377	0.078806822465	0.355530452755	0.083802107797	-0.210293478397	0.707627561412	2.956776481517	0.536868287018	9.101373061988	1.287843534526	345.897242573982	9.932086455054	521.766481073293	78.327527146497	0.404721284588	0.108915520977	0.136273183189	0.010051054481
STUD	STUD6	3.000000000000	dynamics	Fo8	92.000000000000	f	195.000000000000	38.232017167679	12.725077015825	21.149205316290	7.818288752250	NaN	NaN	0.537901557477	0.071680182002	-0.666388627230	0.898394067113	8.616188191249	0.596483708768	NaN	NaN	348.138322778250	7.035902885291	1017.026475796440	51.623861664750	1.146018869996	0.174886379671	0.127228202195	0.006576090539
STUD	STUD6	4.000000000000	dynamics	Fo8	92.000000000000	p	195.000000000000	29.395946650052	16.330401950309	19.614485768400	12.208190090310	NaN	NaN	0.440627793720	0.082738283216	-0.469078337921	0.930851665692	4.790076307864	0.850320309938	NaN	NaN	328.638282823975	7.380579254665	671.242127041489	50.536078799175	0.605523404827	0.150702259236	0.142237194557	0.005964636356
STUD	STUD6	5.000000000000	dynamics	CW	92.000000000000	f	195.000000000000	7.897460122839	5.428446317549	8.530724290140	8.160576627240	0.596964679944	0.070850671326	0.652430356584	0.083542327600	0.223877725652	0.872709716467	8.819473175684	0.898967122282	14.833235951078	0.991060225126	350.037790899044	9.008941568285	871.574770500438	41.729352945997	0.784169770779	0.161269818574	0.122154518323	0.010043986940
STUD	STUD6	6.000000000000	dynamics	CW	92.000000000000	p	195.000000000000	30.373938066427	6.423175441362	29.255262951780	10.613497626180	0.382366847620	0.080186248360	0.416340536883	0.088061389466	-0.268481608450	0.700702200632	3.652742649111	0.710848540831	9.615939018052	0.846593516273	329.148476375572	5.500829981386	467.428396006158	40.536962436527	0.492251409824	0.075816426949	0.144264221217	0.007936149447
STUD	STUD6	7.000000000000	dynamics	Fo8	92.000000000000	f	187.000000000000	37.251880735860	16.716140235524	20.466852233040	12.509491115430	NaN	NaN	0.695057697108	0.126855311803	-1.049880476596	1.187895164268	11.126283686121	1.310323793698	NaN	NaN	327.262336812271	8.131804902984	973.919808618188	56.316978961384	1.107129140253	0.241124817200	0.153656820400	0.012149415934
STUD	STUD6	8.000000000000	dynamics	Fo8	92.000000000000	p	194.000000000000	31.359739772773	16.583441436782	20.901432265110	13.063221119070	NaN	NaN	0.557329470350	0.105121062184	-0.571583667844	1.034909179621	7.061212639201	1.080692047529	NaN	NaN	308.952300344936	7.592245740406	706.005137465083	45.512345630541	0.690206943956	0.147701946963	0.163094403826	0.007765519785
STUD	STUD6	9.000000000000	tempo	CW	58.000000000000	f	183.000000000000	16.243773095280	4.079366757026	12.788699592420	4.939938695700	0.174467496152	0.033830305742	0.156496420114	0.030338109453	-0.074960077275	0.682770069652	3.248515814206	0.537026427895	18.737969724326	1.080788101640	384.271214725836	13.189411559579	776.406515914799	112.282101452483	0.488230901874	0.087322663802	0.124315775089	0.008037959644
STUD	STUD6	10.000000000000	tempo	CW	72.000000000000	f	183.000000000000	9.864266068237	4.931451024049	8.644136264280	6.431905122840	0.253268534825	0.041616521208	0.240396707121	0.040310503964	0.153541893166	0.812382355123	4.110252810696	0.551459107272	16.341902367739	1.149589362699	361.288053855553	8.174150483411	870.677406385747	46.143670292346	0.595814761480	0.146699282648	0.106591394934	0.011355169545
STUD	STUD6	11.000000000000	tempo	CW	92.000000000000	f	195.000000000000	2.370931592948	5.350825278370	2.491366030740	7.977506202540	0.291726953468	0.054525128005	0.287195859469	0.054285083463	-0.158253561375	0.773440569427	4.166460085620	0.634144815877	14.400322874455	1.131541945449	369.032326963238	5.399670204535	841.198366161241	60.462436688182	0.406763855585	0.168036674116	0.120484708322	0.007081408746
STUD	STUD6	12.000000000000	tempo	CW	112.000000000000	f	195.000000000000	5.597389858067	5.725579765956	6.858012120660	8.465736947220	0.288736058393	0.054091743552	0.298901586431	0.055477222517	0.336938015866	0.739926578452	3.981028533304	0.558170702311	13.940356969866	1.180346547848	359.018257145190	8.618323292821	781.848832194200	51.165499208125	0.516331883123	0.166612038196	0.106249262571	0.006941665702
STUD	STUD6	13.000000000000	tempo	Fo8	58.000000000000	f	178.000000000000	42.440450504144	9.213984931253	15.347713400730	4.901832863550	NaN	NaN	0.205824885598	0.036344773932	0.330357269175	0.706936249788	4.639747180065	0.535468212535	NaN	NaN	401.194255751271	7.282785081573	797.356962830107	48.645366533442	0.589237777682	0.114294051606	0.132540923298	0.007314391479
STUD	STUD6	14.000000000000	tempo	Fo8	72.000000000000	f	195.000000000000	43.055705935332	10.186596336298	18.564585720570	6.010480102500	NaN	NaN	0.221817308525	0.035370383141	-0.310999630574	0.844906702254	4.462334937663	0.623825332659	NaN	NaN	362.314559296158	7.889096854566	750.628539278011	59.021492003807	0.658228968119	0.164310180766	0.119105622613	0.010502386999
STUD	STUD6	15.000000000000	tempo	Fo8	92.000000000000	f	195.000000000000	45.033772415398	11.138354697337	22.971827690550	7.053845873400	NaN	NaN	0.332309193926	0.047867857302	-0.573279270376	0.909242927537	5.743357378928	0.584025242034	NaN	NaN	356.270447543532	4.893328733628	903.655316333836	44.401554933971	0.824472250146	0.132953629828	0.132825407387	0.008194373760
STUD	STUD6	16.000000000000	tempo	Fo8	112.000000000000	f	174.000000000000	21.027281160855	14.164066397874	15.047301518370	12.801247463610	NaN	NaN	0.515267160318	0.081392835711	-1.409065902230	0.908118844704	6.650599088330	0.976483890505	NaN	NaN	333.799396717455	6.485528069006	973.700613657371	69.179364198645	0.760720576847	0.160015802999	0.134382123021	0.008954524686
STUD	STUD6	17.000000000000	tempo	ACW	58.000000000000	f	186.000000000000	17.084988874321	4.188655928328	12.763989379440	5.488061176260	0.322014415482	0.038359664467	0.316168912031	0.034401626278	1.254928065376	0.846357172815	6.679220756903	0.741801658209	20.787467740109	1.096754374175	388.176487954075	15.740625906878	782.875672578570	55.915107539569	0.659999055825	0.125157839257	0.143145744750	0.008700034991
STUD	STUD6	18.000000000000	tempo	ACW	72.000000000000	f	195.000000000000	19.351851271246	4.119528082529	16.633357308180	5.507544609360	0.366741027248	0.050556018590	0.386766400502	0.055209164875	0.979577272452	0.729519094317	7.082759147092	0.900763191073	19.364360857002	0.952974063805	362.633219733129	12.098290236301	794.859452909622	51.699781375311	0.790697577809	0.120627676722	0.135594031427	0.008616270489
STUD	STUD6	19.000000000000	tempo	ACW	92.000000000000	f	178.000000000000	18.423587495229	4.162817788390	18.939370600440	7.280900460900	0.488007379207	0.075264537130	0.499853545612	0.068387468408	0.712506005058	0.874454679027	7.925904347901	0.994852565936	16.337130863084	1.069643458314	358.267999234976	7.181345259518	823.564797343474	51.541314992879	0.843375959390	0.127872667995	0.143138863071	0.008214820991
STUD	STUD6	20.000000000000	tempo	ACW	112.000000000000	f	195.000000000000	20.162271387298	5.370971571031	20.359011709620	10.023402615480	0.710388613707	0.133666845965	0.716938235078	0.105035534846	1.340045892933	0.823415952181	9.500918612435	1.304406153509	13.548694049693	1.405744466551	354.482723086976	5.053501563195	1003.887763050640	95.821877885200	0.930853519512	0.142792724489	0.147589837187	0.008575548431
STUD	STUD6	21.000000000000	slow	CW	29.000000000000	f	65.000000000000	20.376238434446	3.879988753132	11.137173435720	2.335701845520	0.157868979894	0.043613100041	0.094217392246	0.032507492528	-0.221255652255	0.460395659806	3.143268775694	0.831683907945	20.012564040790	1.136207429162	431.246752599287	14.350703648921	633.767622841860	39.783512304263	0.568765895719	0.141571852345	0.096816076410	0.009436551472
STUD	STUD6	22.000000000000	slow	Fo8	29.000000000000	f	65.000000000000	29.001312793739	11.383835448381	6.964272245790	3.989996530200	NaN	NaN	0.082513383868	0.016215643539	0.183119065148	0.875627378074	2.867446658564	0.670883681925	NaN	NaN	382.157316751931	12.297908327709	504.231428688053	54.868819085001	0.359368349995	0.135693344108	0.116053605497	0.008748991685
STUD	STUD6	23.000000000000	slow	ACW	29.000000000000	f	65.000000000000	18.372154365235	5.355641388534	8.864632144980	3.378294906660	0.152829162243	0.046467166841	0.092411206361	0.025713976614	-0.156112740297	0.801022660969	3.248394399894	0.962685977577	21.339459739755	1.205720461652	436.518620301193	9.716530005071	695.941111911455	55.711243262085	0.534164839621	0.124805903342	0.118543936353	0.010569900169
STUD	STUD6	24.000000000000	preludio	CW	92.000000000000	f	17.000000000000	2.219794377893	5.202955308589	2.476226127060	8.689642185240	0.505865021739	0.101370963827	0.525457422525	0.109544921700	-1.144509800869	0.697529467153	7.205856634488	1.111011348938	14.421678925846	1.554796698645	386.685587877314	7.101527416354	1258.210611589720	152.183951848967	0.807102460488	0.188317176988	0.120755470880	0.010408413659
STUD	STUD6	25.000000000000	preludio	CW	92.000000000000	p	17.000000000000	23.456657654835	5.760825717045	22.751662804380	13.544924900040	0.366831326010	0.092296807327	0.384695985379	0.097305414707	-1.059368386617	0.643417413859	2.407006071920	0.356283354754	6.815134172139	1.280836533219	368.221850355415	6.682156634015	476.660475073818	49.172171636141	0.377296742453	0.109983605318	0.153132971338	0.013646981418
STUD	STUD6	26.000000000000	preludio	Fo8	92.000000000000	f	29.000000000000	30.501052883128	12.120336729433	14.259366730170	7.220688268770	NaN	NaN	0.530617070205	0.081327490336	0.734621700453	0.849615021811	7.678314142926	0.735015566380	NaN	NaN	364.367540603021	2.142475972156	1225.127460190590	54.397286193611	1.050359770316	0.156319665151	0.152720003059	0.011766235407
STUD	STUD6	27.000000000000	preludio	Fo8	92.000000000000	p	20.000000000000	35.843406654141	16.351470169964	16.281804486600	9.062180555040	NaN	NaN	0.551499428071	0.126366003937	-0.641381741709	0.736102829900	7.104637258504	0.541745931345	NaN	NaN	347.196136526507	6.371195631608	1078.731616076130	50.794533113842	0.852393147513	0.133074315246	0.173967597208	0.008616357952
STUD	STUD6	30.000000000000	preludio	CW	92.000000000000	f	15.000000000000	6.370220964437	6.079458889247	7.702830133380	8.282841346440	0.609052464555	0.086473592653	0.662381565393	0.095718455224	0.814961653238	0.829491400889	8.247502720619	1.012587290553	13.611317763313	1.060929113652	370.292281357429	9.613167360892	1001.308015893670	157.577603579000	0.808246568330	0.207577714791	0.127647142724	0.015599879128
STUD	STUD6	31.000000000000	preludio	CW	92.000000000000	p	15.000000000000	23.278877769638	6.756087084816	21.835397875500	9.257778037800	0.342021417491	0.083766532593	0.355065817605	0.079103624177	-0.166374744546	0.588576099396	2.916903471269	0.383251036293	8.804329372977	1.312681506072	350.843516389692	4.359980680952	387.868972917138	40.399263918456	0.450487279679	0.058724553086	0.139085561959	0.010558746395
STUD	STUD6	32.000000000000	preludio	Fo8	92.000000000000	f	26.000000000000	33.603070392096	17.894896717689	19.237052012490	9.437410063530	NaN	NaN	0.551769355681	0.093943972468	-1.156397095272	1.021295601539	8.937216929170	1.127850024215	NaN	NaN	333.161803005621	4.855611397279	1033.468274545580	61.282518864620	1.086681384545	0.206199252588	0.172260089526	0.017196833215
STUD	STUD6	33.000000000000	preludio	Fo8	92.000000000000	p	20.000000000000	41.313078000961	10.706787868878	17.380845460800	9.096258676500	NaN	NaN	0.770429981269	0.133600679940	-0.156920054418	0.680456265798	11.052752559285	0.859739561281	NaN	NaN	334.223007588542	5.253245319801	1075.994080450780	31.837240037444	1.015773859282	0.130772967619	0.220218098044	0.022635712444
STUD	STUD7	1.000000000000	dynamics	CW	92.000000000000	f	195.000000000000	-2.722672189972	8.345780236111	-1.014298101900	11.538843698160	0.383973138213	0.071163043894	0.403532090151	0.072918905720	-1.945711973812	1.103023512842	6.971217988782	1.304713901316	18.239847096743	1.951959459029	329.496933174499	7.723349558832	755.726221169158	86.308885434183	0.718471124882	0.299607548655	0.088046335210	0.007814896931
STUD	STUD7	2.000000000000	dynamics	CW	92.000000000000	p	195.000000000000	-7.864772370122	5.388140174299	-6.422157495000	9.584548542540	0.245514830869	0.055307717815	0.250579473339	0.052734147815	-1.599727578369	1.003185817633	3.431130232738	0.958012755954	13.894546227361	1.835163583771	335.642571489884	9.223685673557	527.823170208932	80.943909266085	0.234348593958	0.155721097093	0.096771003783	0.010257511289
STUD	STUD7	3.000000000000	dynamics	Fo8	92.000000000000	f	178.000000000000	19.147489042118	22.380005576121	18.241429963320	23.683540842810	NaN	NaN	0.381949615675	0.099822980935	-0.215366959598	1.702468485677	5.482805982190	0.752309090276	NaN	NaN	331.478948905740	6.459146229631	745.808749473651	69.809424040739	0.795247843110	0.359494378761	0.089340682675	0.009459068408
STUD	STUD7	4.000000000000	dynamics	Fo8	92.000000000000	p	195.000000000000	16.750685343321	13.881023546312	16.134563825910	15.637717036800	NaN	NaN	0.270357330321	0.063457301544	-0.107744618177	1.137195788320	3.182659768309	0.457103102961	NaN	NaN	320.534587710696	8.966618744463	487.164635255706	45.898343665020	0.556546505966	0.183312503056	0.088554878050	0.008282530029
STUD	STUD7	5.000000000000	dynamics	CW	92.000000000000	f	195.000000000000	1.346983949942	8.427009301279	3.585386501460	11.235291810120	0.528791621456	0.098588904919	0.534945069257	0.092474462421	-0.880223821319	1.048796203472	9.028422575193	1.238886782009	17.333737787114	2.154394563320	317.867253815191	6.751094300013	742.850753909933	95.087591252818	0.850010053796	0.267131430537	0.098419489051	0.008672427221
STUD	STUD7	6.000000000000	dynamics	CW	92.000000000000	p	195.000000000000	-5.018874256643	7.283280151968	-3.282352183440	13.903091995860	0.319277691890	0.077957905682	0.327006746912	0.070544132197	-0.963624222695	1.259737251517	4.298579689435	1.006317963183	13.569117828678	1.512080457360	332.850454155236	9.786443368883	532.358173585343	85.059107476248	0.271980565437	0.166572913270	0.114021454919	0.011385598100
STUD	STUD7	7.000000000000	dynamics	Fo8	92.000000000000	f	195.000000000000	20.545686154590	16.459534867232	20.260340390070	16.289082049410	NaN	NaN	0.391609348899	0.064237072087	-1.726758246850	1.305725562811	6.602871162866	0.804797055782	NaN	NaN	310.893986762036	7.316195638508	701.505321446204	67.773384356347	0.749302199023	0.242786202009	0.092958531258	0.008493556539
STUD	STUD7	8.000000000000	dynamics	Fo8	92.000000000000	p	195.000000000000	24.172378033023	14.082030570774	23.518207238940	18.454741397010	NaN	NaN	0.281027478532	0.065863706807	-0.923352770435	1.371209007679	3.171303605180	0.737843858260	NaN	NaN	313.339625466719	13.855850323376	455.268504527540	70.829952783035	0.479533162286	0.185190076853	0.093908636781	0.017676681324
STUD	STUD7	9.000000000000	tempo	CW	58.000000000000	f	195.000000000000	9.731455004660	6.844488348402	10.491454127340	7.523210930040	0.181044591197	0.037971408986	0.178265169785	0.040283851451	0.115194401612	1.154186658018	3.914221692093	0.745968078895	21.768470687171	1.813000036574	325.427738514057	10.883774533096	934.714321898835	74.404960472903	0.779323576142	0.229612417906	0.096998343034	0.009089962586
STUD	STUD7	10.000000000000	tempo	CW	72.000000000000	f	195.000000000000	7.169422118091	5.547238109192	8.908454406420	7.910046686880	0.167732540794	0.035626589890	0.171589011551	0.036417498699	-0.362942119217	1.156809720082	3.478429248128	0.608323757329	20.969933566993	1.972495750224	305.018613597497	8.752542638708	736.729061418083	79.570302790531	0.656691601737	0.218877110336	0.092414997023	0.011093662775
STUD	STUD7	11.000000000000	tempo	CW	92.000000000000	f	195.000000000000	2.298928711253	6.249516613749	4.642222675680	7.692121094220	0.220830115794	0.040125932356	0.231656009127	0.038671168326	-0.146372004341	1.012750822964	4.683523145624	0.812151204153	21.369340782309	2.292849900973	312.214578600787	9.864031836822	783.206304248668	80.954398649959	0.637613054932	0.243716866172	0.097041609477	0.009088429761
STUD	STUD7	12.000000000000	tempo	CW	112.000000000000	f	195.000000000000	3.472959993608	6.431270848709	5.865408959940	8.242848377280	0.312310385798	0.053136925660	0.314656594459	0.050874418568	-0.665953197754	1.120976671716	6.492159820133	1.017545290163	20.914193434672	1.898743289934	317.229675387606	7.429367663366	791.015030573823	82.287854972670	0.952971503794	0.310255160784	0.082725161310	0.010771738047
STUD	STUD7	13.000000000000	tempo	Fo8	58.000000000000	f	195.000000000000	31.254839168293	14.367777399133	12.450299508900	7.954521387570	NaN	NaN	0.182173224244	0.041804608880	0.184280358868	0.911530149129	3.776168877130	0.706071407496	NaN	NaN	344.123161268819	7.931601643858	722.696852270375	51.658461311029	0.687567200122	0.193174695509	0.102635107291	0.007602473059
STUD	STUD7	14.000000000000	tempo	Fo8	72.000000000000	f	182.000000000000	22.787473252599	14.288459452395	12.684036899970	9.790252586640	NaN	NaN	0.176081955607	0.050409109020	-0.224493161879	1.087144647855	3.142951241969	0.650689146247	NaN	NaN	315.866521480324	6.179979103974	620.070840447828	53.805511425413	0.609604961770	0.218176503859	0.094190846186	0.008697487936
STUD	STUD7	15.000000000000	tempo	Fo8	92.000000000000	f	195.000000000000	15.971447551284	13.906719152369	13.807512111060	11.199719799090	NaN	NaN	0.240579346226	0.049460957895	-0.305906629875	1.113961385898	3.910700843409	0.724348470127	NaN	NaN	318.221568284178	6.713889020614	686.991331585383	54.511874519689	0.596287680741	0.250503704950	0.091291312137	0.008912034143
STUD	STUD7	16.000000000000	tempo	Fo8	112.000000000000	f	174.000000000000	13.519116091470	15.507506319867	12.710956998330	13.839603972210	NaN	NaN	0.335746622508	0.070956014016	0.045300778182	1.084342787034	4.941103090818	0.624400443243	NaN	NaN	317.486070178512	4.870012677916	721.117549558449	67.500617184116	0.745071961798	0.298620002454	0.083241316415	0.005930408418
STUD	STUD7	17.000000000000	tempo	ACW	58.000000000000	f	195.000000000000	9.522288521526	6.514417624616	5.562076638960	6.968666358540	0.257528093892	0.062097932344	0.252892915665	0.059412226622	-0.820255969104	0.984992961177	5.284509537419	1.117824863831	20.708865407974	1.633514588633	298.358284253432	8.805747862396	822.441499744398	69.409730419156	0.620888121962	0.196799447742	0.101787760877	0.011751315601
STUD	STUD7	18.000000000000	tempo	ACW	72.000000000000	f	195.000000000000	6.175487296070	6.060747535121	5.208341297220	7.550410448700	0.268227567120	0.056537495055	0.281006035885	0.059037617666	-0.968780578832	1.020633445847	5.893260760454	1.198822209482	22.087147412072	1.866369221554	292.443940839526	10.080526981314	798.762018453543	58.710444318686	0.643452439028	0.202701115789	0.103083418211	0.009748183084
STUD	STUD7	19.000000000000	tempo	ACW	92.000000000000	f	195.000000000000	2.551213203361	6.079937325049	2.520914004900	7.462064468340	0.332819584431	0.067507477199	0.332893625691	0.060054655246	-1.100759496699	1.020040781741	6.661933632702	1.175911669735	20.198818208293	1.982127053791	292.452739618516	6.153192813545	808.429170108620	67.767736252226	0.635513486564	0.204156718269	0.099144738760	0.010390137405
STUD	STUD7	20.000000000000	tempo	ACW	112.000000000000	f	195.000000000000	-1.297948824935	6.328862649972	-0.400087043640	11.882759838660	0.453462896946	0.095600765608	0.457024581637	0.092073648798	-0.888313027057	1.593406314437	8.201408353091	1.363907474381	18.354721196041	1.841198057403	311.027826362619	5.977307746999	911.747433196189	85.223690132307	0.751920104088	0.329952601885	0.091130769100	0.010727369443
STUD	STUD7	21.000000000000	slow	CW	29.000000000000	f	41.000000000000	9.488298328454	6.484798775456	5.055348798180	4.438989894780	0.168832756540	0.044621323792	0.096225690548	0.032672932461	-0.251392641875	0.909435096293	2.892248075331	0.762273967064	17.193502657513	1.383968130993	319.855978441591	13.713099609222	685.247925550688	65.471528865868	0.567291184919	0.220557744192	0.082139417059	0.009201005409
STUD	STUD7	22.000000000000	slow	Fo8	29.000000000000	f	41.000000000000	27.364194186499	13.487159044061	7.056405633690	3.751731558900	NaN	NaN	0.094058627881	0.036150618091	-0.379861972343	0.736073959903	2.551606460636	0.535460560927	NaN	NaN	320.752619975016	6.578431944947	588.074516421582	69.947399563306	0.429796765294	0.139409453810	0.093245754279	0.009870355631
STUD	STUD7	23.000000000000	slow	ACW	29.000000000000	f	41.000000000000	9.432926264880	6.464586818652	0.164895622920	4.249559050560	0.191737110221	0.043970754178	0.117674618391	0.030128789738	-1.244021354091	0.959928650675	4.116178805111	0.807163178919	21.709538543059	2.066985937941	280.699894786419	12.953330685907	674.708320694189	72.589995224549	0.366413231823	0.169045667294	0.099918681847	0.009571437937
STUD	STUD8	1.000000000000	dynamics	CW	92.000000000000	f	195.000000000000	20.976280605230	5.184983199823	20.309447297160	7.318816270020	0.243851859896	0.034665328707	0.266878839865	0.041556703930	-3.790086384613	0.922972666481	4.823878633060	0.558610421750	19.896482973955	1.355748237959	396.103960581102	9.967217128726	938.932196978950	69.408351779739	0.636989643599	0.148943758120	0.117261917363	0.007937630373
STUD	STUD8	2.000000000000	dynamics	CW	92.000000000000	p	195.000000000000	20.659685912814	4.560527793541	20.470937224140	9.287366835240	0.157607089110	0.028642341559	0.193318347640	0.042153782850	-3.990913701693	0.838004998500	2.237730565329	0.282912981253	14.440753889130	1.769714955571	409.398215206344	6.125919037426	414.089414985567	36.050226778001	0.222733242632	0.052003160610	0.118303925454	0.007557084590
STUD	STUD8	3.000000000000	dynamics	Fo8	92.000000000000	f	195.000000000000	15.321888144769	26.001797463111	13.552697771190	22.217853022470	NaN	NaN	0.358564259470	0.091720888241	0.832282502393	1.727161744958	5.178011330870	0.711868974410	NaN	NaN	374.821141215071	5.943660239480	828.537586128730	73.433133831994	0.637384431715	0.258882616443	0.122120797711	0.007227256823
STUD	STUD8	4.000000000000	dynamics	Fo8	92.000000000000	p	193.000000000000	6.135343585810	22.457947214780	5.354301560400	22.889520842580	NaN	NaN	0.235219961017	0.070997937896	0.691720431004	1.240801020930	2.740281440255	0.415601335118	NaN	NaN	380.486696582780	8.700976458446	476.035535666411	45.486779974472	0.304464149542	0.163010152607	0.125593955818	0.008689817213
STUD	STUD8	5.000000000000	dynamics	CW	92.000000000000	f	195.000000000000	22.215278087069	4.581350860053	22.529083251060	6.937279457760	0.314134176535	0.035840631975	0.311534340655	0.031897703608	-0.374987095387	0.997109552774	6.376557830669	0.730733010974	20.337247679652	1.293749388386	355.221421258074	8.915193232081	843.059981689308	80.747592899671	1.026360843913	0.110124096852	0.111784964780	0.007335914417
STUD	STUD8	6.000000000000	dynamics	CW	92.000000000000	p	195.000000000000	25.042119917980	4.886214955519	24.382550796120	12.530950860600	0.226714538567	0.030316663181	0.227083061036	0.029063731254	-0.876231297821	1.371725303586	3.038165774304	0.438606832679	13.434367543979	1.266473768874	386.761892164217	10.552653577594	368.145170949402	25.937830785904	0.419349864015	0.067554744371	0.117432217404	0.006567074150
STUD	STUD8	7.000000000000	dynamics	Fo8	92.000000000000	f	192.000000000000	10.699143757410	30.557480734199	8.459272552860	26.108727456240	NaN	NaN	0.376358845255	0.103031786102	0.707218228102	2.129451796848	6.331709689804	0.914191746802	NaN	NaN	334.789257991661	8.788380820916	707.836537488815	65.536133192159	0.571737457376	0.277306250343	0.126852106850	0.008164201795
STUD	STUD8	8.000000000000	dynamics	Fo8	92.000000000000	p	195.000000000000	8.141803062896	24.789633557457	7.313657751720	24.396648948810	NaN	NaN	0.246421502639	0.059949331281	1.918546039908	1.992081568121	3.505784995644	0.521473913925	NaN	NaN	353.206936093836	11.435929715458	449.639105661251	39.730443908828	0.347956693100	0.137531727054	0.130094789344	0.010985391813
STUD	STUD8	9.000000000000	tempo	CW	58.000000000000	f	195.000000000000	29.921987477048	4.535739130055	28.891143578340	5.977252118340	0.107785415339	0.019730789566	0.105898302318	0.019033835438	-1.908259901531	0.896252261149	2.381623197171	0.371830417847	22.249382616533	1.613553462982	389.917704714414	8.528250884715	698.527643363200	46.639500160430	0.419897146481	0.065087850656	0.127916130274	0.011661272665
STUD	STUD8	10.000000000000	tempo	CW	72.000000000000	f	162.000000000000	21.780741788154	3.907264851063	22.052339063280	7.317644983200	0.122968766424	0.016798071017	0.132498807651	0.021241987458	-3.125395022668	0.915516627006	2.506387525306	0.332482837915	20.444358121012	1.540541920401	381.825072784541	11.976569007171	641.655942722934	56.329028369142	0.401148162162	0.109202176988	0.113353632292	0.008286830963
STUD	STUD8	11.000000000000	tempo	CW	92.000000000000	f	195.000000000000	19.822946416796	4.880763653658	18.856772883360	7.359717657240	0.168404204035	0.029737793501	0.180039274642	0.029381666426	-3.288793007016	0.950058292930	2.975168598141	0.406674708906	17.849595852331	1.653899679932	392.258140647461	8.943005458129	732.450342519213	46.546670237515	0.399941313175	0.101465853351	0.127004692304	0.010607730759
STUD	STUD8	12.000000000000	tempo	CW	112.000000000000	f	195.000000000000	23.593472173314	4.859072503746	21.872086112880	9.750659457060	0.181609290204	0.025382302107	0.211769475429	0.034951325358	-2.900206820585	1.095414650597	2.874931713180	0.432659818305	15.868310921595	1.344673913228	375.041908546516	8.350067591147	628.021903348683	50.053374353304	0.450367954638	0.131031787637	0.113189101629	0.011618583149
STUD	STUD8	13.000000000000	tempo	Fo8	58.000000000000	f	195.000000000000	30.439403414166	30.309544618016	27.035978734980	15.796545256800	NaN	NaN	0.253532712349	0.100280609243	0.489881744962	1.390392676727	2.894449500619	0.395888301783	NaN	NaN	377.055962633996	11.492610534110	670.976546167023	44.476987420748	0.440737441562	0.126209862002	0.125217230202	0.008630886179
STUD	STUD8	14.000000000000	tempo	Fo8	72.000000000000	f	175.000000000000	28.547600649801	23.359817483385	23.870484864540	17.266387158720	NaN	NaN	0.243394478345	0.061475798324	-0.131450976249	1.428325404992	3.273901708042	0.487594927176	NaN	NaN	371.364441893407	6.798698489460	679.636589262424	44.454417113792	0.517463235133	0.148631588151	0.121923573270	0.007741116649
STUD	STUD8	15.000000000000	tempo	Fo8	92.000000000000	f	195.000000000000	15.639179900790	22.883680687276	15.575726031120	20.572041814740	NaN	NaN	0.244969902601	0.065000175963	1.239900168508	1.674786705093	3.458622208719	0.531346250709	NaN	NaN	379.382861365927	10.168205373573	675.503179591998	60.990016059171	0.433872197554	0.155102443995	0.125864094312	0.008166250026
STUD	STUD8	16.000000000000	tempo	Fo8	112.000000000000	f	186.000000000000	6.827076026535	16.959465007549	5.978344066380	22.041393503220	NaN	NaN	0.301822585864	0.067726207773	1.562744339375	2.056547692849	4.119762908938	0.694219670681	NaN	NaN	348.020152974764	9.668098412482	688.747673899847	73.724044392112	0.391965254636	0.188172784742	0.132912594450	0.011031210026
STUD	STUD8	17.000000000000	tempo	ACW	58.000000000000	f	169.000000000000	25.221765095812	7.261081448167	21.707271601920	8.446384561860	0.178848195618	0.034289692844	0.168824441523	0.034327630570	-0.326641222250	1.220562546360	3.527400968565	0.611078543278	19.853055437595	1.678337758450	365.501487633363	15.753200880711	617.438130613258	62.328384074590	0.499728978238	0.085928096856	0.135969507552	0.010635752985
STUD	STUD8	18.000000000000	tempo	ACW	72.000000000000	f	195.000000000000	20.562258297334	5.661171053547	19.788917368140	9.178157519100	0.223748082529	0.032157213032	0.208964021059	0.029107601141	-1.177969479341	1.282357359503	4.230719812129	0.619937515895	18.995084235263	1.896389565503	346.039641856451	10.587306403965	647.239223128636	62.060659375900	0.517139324773	0.112686121312	0.132253132316	0.009117826822
STUD	STUD8	19.000000000000	tempo	ACW	92.000000000000	f	174.000000000000	19.885551258848	7.398576629306	18.958143733740	8.791355899980	0.295442404803	0.047085846238	0.293998980138	0.045259812193	-0.990400150444	1.058311770108	5.361668090624	0.834762770025	18.202748249391	1.357960104142	346.055314528418	16.212573662839	695.788603486550	55.683946524438	0.655531378577	0.120224889607	0.139153526509	0.011725662188
STUD	STUD8	20.000000000000	tempo	ACW	112.000000000000	f	157.000000000000	16.265743134060	9.967048798628	16.296139532520	13.293947848140	0.409169977706	0.080410968388	0.418204103183	0.069499432868	1.159669181438	1.154203159231	6.139813516335	1.137489593343	15.091668137374	1.565704810097	336.225785155870	7.904272766483	612.781179449782	75.232210982522	0.714012977608	0.232361989888	0.118336019203	0.011634378415
STUD	STUD8	21.000000000000	slow	CW	29.000000000000	f	41.000000000000	21.882984499090	4.139369505579	13.362742698660	4.426165517220	0.118553265864	0.022188603676	0.070752488731	0.016884621208	-0.998942656154	1.036712810940	2.258091996766	0.358436510151	19.199340068678	1.485484547192	377.449607920130	10.616456657433	598.022800240756	40.818034640861	0.404015190250	0.055604360932	0.105083374942	0.004620385083
STUD	STUD8	22.000000000000	slow	Fo8	29.000000000000	f	38.000000000000	55.730687974636	12.590423962894	16.854294083940	6.437029851720	NaN	NaN	0.120144181088	0.045274620224	0.773981663349	0.625910121372	2.582594317762	0.301684763662	NaN	NaN	372.136808278852	7.137411073763	635.799256864713	39.316150004463	0.372483386001	0.080898274576	0.108253110675	0.005443040909
STUD	STUD8	23.000000000000	slow	ACW	29.000000000000	f	41.000000000000	26.883544254378	7.371959324608	12.187017670140	5.208633948060	0.173185893166	0.025119683005	0.103193604758	0.017233900462	-0.581853444437	0.901657803049	2.994565071793	0.354455780589	17.378085398668	1.243950766550	382.847075250731	6.821939212718	582.970854615759	34.264392199041	0.418067698192	0.061044335794	0.119561238975	0.007102660852
PROF	PROF1	1.000000000000	dynamics	CW	92.000000000000	f	195.000000000000	21.745420297077	5.766722310733	21.862730223540	9.661880366280	0.362845112809	0.071431392941	0.409727909288	0.083604960522	-0.872309659057	1.123614622117	6.156049206058	1.112574242929	17.076799584888	1.562603106052	433.472984826401	6.023054611845	1237.390986755540	108.727011329127	0.871299253374	0.206531952032	0.129137545443	0.011682846176
PROF	PROF1	2.000000000000	dynamics	CW	92.000000000000	p	195.000000000000	11.850678726100	6.175980937971	11.563605247140	9.881693976600	0.181638154556	0.035815049619	0.209409291366	0.050420707595	-2.292665229198	0.739774130225	2.306130435075	0.410493778627	12.804043035126	1.350529035772	426.231694160282	8.129899518517	543.383211884476	38.781889156726	0.228726612265	0.089781447145	0.141361182729	0.008800994886
PROF	PROF1	3.000000000000	dynamics	Fo8	92.000000000000	f	195.000000000000	19.779854507310	19.292648655217	18.635611709160	20.058275421360	NaN	NaN	0.621898031478	0.114927008956	0.529409354535	1.257170997273	7.887425040215	1.300065588761	NaN	NaN	405.789787530951	9.509348750858	1088.730710859820	78.221325881633	0.791373951903	0.280219515530	0.133958385322	0.011181078547
PROF	PROF1	4.000000000000	dynamics	Fo8	92.000000000000	p	186.000000000000	6.095928857517	17.305281015795	5.109021856170	20.819047979970	NaN	NaN	0.464668358879	0.100802445678	-0.303908707852	1.080570330896	4.082754069143	0.624325746492	NaN	NaN	388.677642854274	11.387129877364	546.896145338729	48.709675188683	0.371469303195	0.208005212419	0.139358447122	0.011515086387
PROF	PROF1	5.000000000000	dynamics	CW	92.000000000000	f	195.000000000000	24.989980696486	5.814866208455	25.133097092400	9.582722999280	0.515907743239	0.095541430566	0.528911851482	0.096224863192	0.934930716388	1.029193997865	8.021405205810	1.168061341561	15.730373547787	1.648715453323	397.288864284351	7.476015408807	1015.798767976470	80.163884017323	0.815573538897	0.158011969784	0.133434418166	0.008533907297
PROF	PROF1	6.000000000000	dynamics	CW	92.000000000000	p	195.000000000000	14.186194392295	5.673127039689	14.636055141720	8.600515387740	0.323907097396	0.058198871110	0.337539217669	0.056077027922	0.924014049903	0.738003091754	3.814816294915	0.610498728611	11.886905524212	1.253917447581	393.189747245350	7.888653336973	485.334013317467	50.756269909986	0.380117944024	0.092656157978	0.137487678119	0.007633664916
PROF	PROF1	7.000000000000	dynamics	Fo8	92.000000000000	f	182.000000000000	26.001143547612	22.172445677130	22.999137705270	22.121733569670	NaN	NaN	0.620622193911	0.085857006825	1.989575511659	1.507239201024	9.789862292774	1.188887842067	NaN	NaN	372.049028463655	8.485455244822	949.051248315828	74.386243731948	0.743199506580	0.289218726566	0.147066503766	0.010977910644
PROF	PROF1	8.000000000000	dynamics	Fo8	92.000000000000	p	193.000000000000	13.056006753203	18.627132275644	11.293073160480	20.934723659670	NaN	NaN	0.507411519780	0.101398199690	0.115894652008	1.391711728847	5.359076672345	0.824319489908	NaN	NaN	362.815687034066	10.692847127942	499.782231031197	52.219873060731	0.426671711147	0.182099643537	0.148977157971	0.007314592423
PROF	PROF1	9.000000000000	tempo	CW	58.000000000000	f	195.000000000000	15.696629607391	5.052075181473	13.294319234040	6.167515268700	0.226559900279	0.057428996860	0.192811876504	0.051598966212	-0.927572383062	0.916677472816	4.112217898141	0.909718296325	18.346817132046	1.588253878621	416.030446488837	12.497407521418	1037.419322891440	73.167351800284	0.663495013860	0.147232485296	0.108721976884	0.008439448746
PROF	PROF1	10.000000000000	tempo	CW	72.000000000000	f	195.000000000000	18.416212839796	4.720832511106	17.008788315420	6.939088443720	0.260684857459	0.047919738230	0.245477586824	0.045418607672	-1.591572384079	0.927576700184	4.299135086475	0.695130297257	16.603040372548	1.335152755153	423.178369148560	12.251042708521	1033.164379322120	84.314025754751	0.656931964685	0.135840732077	0.112870917471	0.010454797006
PROF	PROF1	11.000000000000	tempo	CW	92.000000000000	f	195.000000000000	18.422400419439	4.537534852980	18.469505458620	6.867577993140	0.310750947017	0.061879753104	0.320749941231	0.062778713061	-0.420911020663	0.745375421980	4.917841511676	0.942854705649	15.859854795289	1.377652310962	415.755661143455	12.115369087113	1105.934478438000	91.986705017141	0.771334895011	0.142688532448	0.123339981797	0.008173544009
PROF	PROF1	12.000000000000	tempo	CW	112.000000000000	f	195.000000000000	23.178729633548	5.304827951357	23.496172245540	10.846293170400	0.280724795496	0.059133310820	0.309092670860	0.067345994606	-0.040330557870	1.477442754428	4.839361118396	0.924744211934	17.361281466277	1.472582294351	415.378364763046	10.913140417965	1080.230204864400	120.720998751759	0.821786703886	0.156218948736	0.117729988372	0.007088386205
PROF	PROF1	13.000000000000	tempo	Fo8	58.000000000000	f	195.000000000000	23.522395138074	12.558319779150	9.525006479250	6.277083753240	NaN	NaN	0.264722738386	0.041469568158	-0.214986428848	0.823927058552	5.491485728666	0.710744953098	NaN	NaN	399.455363645105	9.932976489321	950.273615039621	90.222573870148	0.681597336852	0.168191076811	0.125701025932	0.008265421638
PROF	PROF1	14.000000000000	tempo	Fo8	72.000000000000	f	195.000000000000	30.861443340362	13.483133033587	16.360283564550	9.463906666530	NaN	NaN	0.301612384088	0.065093757722	-1.041362090576	1.088068440170	5.278381365005	0.835230053045	NaN	NaN	407.443560227685	9.958307195870	981.660262656028	80.468257343864	0.698958964388	0.165089788104	0.127743356183	0.009992710999
PROF	PROF1	15.000000000000	tempo	Fo8	92.000000000000	f	195.000000000000	21.348414118296	14.482756382165	15.359267902050	9.179689493700	NaN	NaN	0.431178649930	0.100897894816	-0.585204451500	0.894951764325	6.390246470605	0.959602279920	NaN	NaN	382.981704880385	6.369657563922	964.371703372688	50.883196629949	0.808227764447	0.178681850801	0.127725369353	0.007621142399
PROF	PROF1	16.000000000000	tempo	Fo8	112.000000000000	f	186.000000000000	15.521386091991	17.326731533660	13.537290878820	14.671737412830	NaN	NaN	0.540860608076	0.113810288231	-0.048546912769	1.052297423796	6.731667965958	1.037194118893	NaN	NaN	386.947369197470	10.727850552001	996.169729801974	100.616429692865	0.704866168170	0.248658151953	0.130215507849	0.008869796312
PROF	PROF1	17.000000000000	tempo	ACW	58.000000000000	f	170.000000000000	15.064241135939	5.063716212314	10.043567714520	5.684960268900	0.368973031945	0.038509681915	0.325232006289	0.035971009409	-0.143036315621	0.899407541532	7.068454191525	0.677127690148	19.214989719549	1.288153725712	386.062295068600	12.920260287619	848.970727011265	98.432580325736	0.697540473222	0.149023734720	0.138684737932	0.008584825683
PROF	PROF1	18.000000000000	tempo	ACW	72.000000000000	f	195.000000000000	13.616558243778	4.897576099543	11.178881752140	6.460019692200	0.396054890585	0.059443268431	0.395586531616	0.065541021650	-0.466159600901	0.817465237874	7.278753675952	0.932762622949	18.486209896690	1.365159606348	407.559961367138	11.300341474836	876.276386880560	70.454501162608	0.691453690217	0.143974837779	0.144227440580	0.007946177411
PROF	PROF1	19.000000000000	tempo	ACW	92.000000000000	f	195.000000000000	14.552197177884	5.247122021438	14.205152518020	8.202421434960	0.518851346537	0.073758660121	0.522785057956	0.073288854245	-0.722708545857	1.014868269111	8.906064273482	1.101438834451	17.261760631482	1.477284818067	374.672865996753	9.103769597807	859.508477005601	59.751145299962	0.848500420195	0.185996621033	0.140996014957	0.007030704673
PROF	PROF1	20.000000000000	tempo	ACW	112.000000000000	f	195.000000000000	10.274540853028	7.091254820692	11.338981775640	10.653539460300	0.653888019215	0.112311311133	0.649837028654	0.093666460222	-1.045084137429	1.096871580484	9.979120288678	1.434376918647	15.383766613675	1.376574361029	388.392118646614	8.504727343968	956.961771270016	77.979033253187	0.833026383603	0.212800592535	0.142431742261	0.008964876035
PROF	PROF1	21.000000000000	slow	CW	29.000000000000	f	41.000000000000	15.195896367717	5.429140125608	6.975223906860	2.838179056680	0.197714159376	0.028561062680	0.106401859717	0.014779966920	-1.377217487705	0.624603540595	3.516985901907	0.544929065655	17.807067871513	1.409285475700	400.700976358794	14.031556570673	750.795961120078	78.215040640556	0.607750857011	0.134414694709	0.089688135782	0.007489292617
PROF	PROF1	22.000000000000	slow	Fo8	29.000000000000	f	41.000000000000	22.237237039918	14.301913912104	3.551073289290	3.142519488090	NaN	NaN	0.119378139059	0.019966412611	0.249792539775	0.668684068846	4.184557646919	0.490434067754	NaN	NaN	403.089056903822	9.536548926938	747.500913948439	61.203860741837	0.517580742113	0.124812448054	0.110606969629	0.006241150231
PROF	PROF1	23.000000000000	slow	ACW	29.000000000000	f	41.000000000000	13.275343198210	4.423929483407	5.351952327120	2.362747384620	0.269657836995	0.030500497299	0.149227853773	0.018685040043	-0.334965751495	0.517786129819	5.281159950747	0.518068577328	19.640981253210	1.118643541079	360.406112386034	7.668745895168	713.590325284501	68.575899796187	0.630661933080	0.106589148911	0.114444994455	0.007684576654
PROF	PROF1	24.000000000000	preludio	CW	92.000000000000	f	68.000000000000	26.242772008498	6.219527478638	25.078398636240	9.348012575280	0.348521100478	0.082641087205	0.427108247048	0.120415726846	-1.661381288566	0.643269195321	4.977245880554	1.245874496211	14.348340945747	1.789393508177	420.889671141490	12.229096038623	1242.355798022020	222.727324529940	0.829766667267	0.207095303377	0.136661221301	0.012076871241
PROF	PROF1	25.000000000000	preludio	CW	92.000000000000	p	68.000000000000	19.363190620872	7.008594616759	20.317680005580	14.336249308560	0.205547961589	0.053014628553	0.268409449684	0.071903708925	-2.952018250317	0.925933885944	2.091487164544	0.352842458606	10.385891725981	1.725410798254	412.596045137255	8.097453013116	605.097085892100	111.046942037881	0.185151270714	0.078947364315	0.163249335434	0.020014987971
PROF	PROF1	26.000000000000	preludio	Fo8	92.000000000000	f	116.000000000000	30.612547602378	19.409253617443	27.796681917000	19.484001452250	NaN	NaN	0.572439161549	0.115152982798	-0.465360998374	1.149878248850	6.711889365983	0.815689635149	NaN	NaN	392.320343621651	6.838647508778	1189.648475402750	81.377133831522	0.931211860207	0.231229044414	0.163414642924	0.010548847727
PROF	PROF1	27.000000000000	preludio	Fo8	92.000000000000	p	116.000000000000	31.816992711688	21.879420744977	30.786185729700	22.217492705220	NaN	NaN	0.683486527686	0.068715390434	1.679285902617	1.118718908549	8.747831296819	0.992724050030	NaN	NaN	401.235187082962	10.150954211044	1322.030543070970	97.990085100879	0.959649767818	0.255277044204	0.197031243864	0.011710785906
PROF	PROF1	30.000000000000	preludio	CW	92.000000000000	f	34.000000000000	23.516612871239	7.248918260261	24.714095220540	15.387659152740	0.406307422172	0.103610614826	0.413138710239	0.083511596394	2.394663461421	1.820332640171	6.177965702849	1.592842072218	15.288828326151	1.879578920884	385.692552302267	10.938215957077	1006.040311414020	162.635418638065	0.632573205029	0.250085585382	0.135606778366	0.012632019650
PROF	PROF1	31.000000000000	preludio	CW	92.000000000000	p	32.000000000000	17.455392881107	7.008293697033	16.906886173800	13.201098301980	0.228366394991	0.047456124223	0.243847201402	0.048171691924	0.816889078247	1.205281174997	2.667191059069	0.502108651934	11.775781234638	1.260366435580	382.623742524704	7.947215730016	488.182586910811	65.340675334842	0.338053227683	0.125378065358	0.139646940521	0.013078484159
PROF	PROF1	32.000000000000	preludio	Fo8	92.000000000000	f	58.000000000000	27.223653468855	18.025399043505	22.938785378370	17.854403141160	NaN	NaN	0.675289099863	0.117201716200	0.387315160092	1.385702130292	8.980460408725	1.123100657446	NaN	NaN	362.498405437527	7.456014487985	1058.009786500280	79.873580811020	0.902136171735	0.246865899022	0.167793167387	0.011445159088
PROF	PROF1	33.000000000000	preludio	Fo8	92.000000000000	p	58.000000000000	31.109194444291	27.212581867478	28.475135172450	26.190088197210	NaN	NaN	0.705055200371	0.120437351670	1.530617760716	1.278970528111	9.199685205730	1.535578927364	NaN	NaN	355.746061685507	11.044498341955	892.345436014706	150.686775960728	0.769739010916	0.261928850685	0.213308175569	0.010648886886
PROF	PROF2	1.000000000000	dynamics	CW	92.000000000000	f	195.000000000000	17.182573123943	5.632075678883	15.921249647580	9.014779842120	0.271712050436	0.043450830617	0.272929516679	0.042018174328	-1.549372772421	0.908155718206	4.144173456805	0.524856911384	15.382820249372	1.435784834888	440.955778700496	9.740122016697	860.121858188824	79.160795695504	0.624452950649	0.138818266185	0.111781600217	0.009506795026
PROF	PROF2	2.000000000000	dynamics	CW	92.000000000000	p	195.000000000000	35.754075976607	7.050197765602	34.215176487240	12.657771677160	0.161380347604	0.029285850881	0.182636494744	0.042328504897	-2.517085367062	0.958678704054	1.935478774758	0.310373490263	12.102328630236	1.319728634192	459.659723101716	8.186938439618	452.986147907405	66.100916750396	0.328110566110	0.085610149052	0.117333692037	0.010582114945
PROF	PROF2	3.000000000000	dynamics	Fo8	92.000000000000	f	195.000000000000	21.781474969528	12.227291357871	18.390440153520	16.108950010410	NaN	NaN	0.429515737600	0.075866519320	0.029947585987	0.974516290784	4.291028867085	0.526502836284	NaN	NaN	411.367779326428	14.943100843520	811.418288964724	52.633670024947	0.595092536232	0.142078735435	0.121148920705	0.009135557789
PROF	PROF2	4.000000000000	dynamics	Fo8	92.000000000000	p	195.000000000000	21.098615517543	9.648209467387	19.061575826400	15.406768587420	NaN	NaN	0.240122920095	0.057853522751	-0.481463603036	1.191506202812	2.270171093676	0.370152348826	NaN	NaN	438.196000833519	17.981424833912	476.014978367883	54.542376605242	0.309663114045	0.095465442123	0.130561423586	0.010490696774
PROF	PROF2	5.000000000000	dynamics	CW	92.000000000000	f	195.000000000000	28.326947611035	5.344904508442	27.026705891160	9.524125485540	0.333049733891	0.047448460058	0.377582063097	0.066941935776	-0.735493275142	0.965346982711	4.618145054287	0.708695920805	13.897528392184	1.194354408011	403.420230753603	9.317516070435	783.400302852911	79.525717453369	0.764205208100	0.109340440548	0.113217731703	0.007220709598
PROF	PROF2	6.000000000000	dynamics	CW	92.000000000000	p	195.000000000000	36.739210304061	6.572293472875	34.790313038760	15.494085617400	0.253975025008	0.048443694056	0.301718055837	0.077311232888	-2.217544960544	1.131695337996	2.871804928138	0.519121689397	11.369930941411	0.933723518177	421.968756023334	12.558976929857	471.909332903084	53.452848341336	0.367162703381	0.111320165267	0.130886512920	0.011566428425
PROF	PROF2	7.000000000000	dynamics	Fo8	92.000000000000	f	193.000000000000	29.007966646035	13.771656707343	28.362484364220	17.665898310000	NaN	NaN	0.497868398397	0.088968944284	0.380614472450	1.345408817200	6.416153895807	1.002158177276	NaN	NaN	397.685662388321	22.676298381871	780.622359825791	70.755389203915	0.718903137633	0.192745153188	0.134136956009	0.010437712757
PROF	PROF2	8.000000000000	dynamics	Fo8	92.000000000000	p	195.000000000000	14.480359032241	9.814230184893	13.911857367480	15.751092625200	NaN	NaN	0.274104993437	0.054529086209	0.344300079176	1.329036732353	3.100140993450	0.481562945180	NaN	NaN	415.693790981719	18.262765469011	458.216911028997	61.332938387542	0.312379588590	0.114673904215	0.139159731583	0.011142883039
PROF	PROF2	9.000000000000	tempo	CW	58.000000000000	f	174.000000000000	16.367446933986	4.147861898738	12.152488120740	5.090562148320	0.132832461607	0.018986582365	0.115210221624	0.016226812200	-0.175048800649	0.827356743806	2.799354543229	0.363706095354	21.143083087867	1.094232937492	473.937916279472	9.212144165415	604.777397876273	54.683057631071	0.546158989395	0.074222566411	0.101753190997	0.008939589272
PROF	PROF2	10.000000000000	tempo	CW	72.000000000000	f	195.000000000000	17.092938686990	5.090484295326	15.430212212940	6.277571057520	0.140261765791	0.018435795829	0.133521883958	0.017067880463	-1.318363936215	0.813253047829	2.558436030163	0.289192163526	18.319102507287	1.190610305234	441.305588668867	14.258925303025	605.682090324205	51.421793751664	0.469985960857	0.093505738409	0.099413080141	0.008246267171
PROF	PROF2	11.000000000000	tempo	CW	92.000000000000	f	186.000000000000	18.050014854161	4.560296810361	16.781605938180	6.620346920520	0.169267153169	0.022053497913	0.171728980517	0.023743495560	-2.184799810232	0.702681835361	2.827899840251	0.300821780360	16.801188415248	1.227966799388	435.137523047884	10.088454770766	657.226348898587	47.438416864035	0.423453055899	0.114179364220	0.107570713947	0.008312556179
PROF	PROF2	12.000000000000	tempo	CW	112.000000000000	f	195.000000000000	20.757622439550	5.080934048471	19.301393529000	8.197514417340	0.218852986609	0.028074040110	0.222098973567	0.029630961907	-1.634308285809	0.836955164523	3.310942357121	0.348604763946	15.203272933877	1.039783524671	442.557646036648	9.303146315527	747.041494455304	57.513102352291	0.487505385386	0.103092447128	0.120431435855	0.008995489326
PROF	PROF2	13.000000000000	tempo	Fo8	58.000000000000	f	195.000000000000	36.600341789354	17.956337327206	16.260166049670	10.572957777240	NaN	NaN	0.188698350449	0.053129648815	-1.318346100955	1.177344972619	2.853266831507	0.422443831362	NaN	NaN	478.655543807114	9.159941379544	650.953999765849	61.360989528459	0.465103781662	0.142684876618	0.107914713877	0.007988309792
PROF	PROF2	14.000000000000	tempo	Fo8	72.000000000000	f	178.000000000000	26.891400172558	14.352131035836	20.232423352260	11.192456559420	NaN	NaN	0.209536615543	0.061246113321	-1.082464596145	0.838439937638	2.239206302083	0.365445987725	NaN	NaN	425.606690000152	10.425911215213	583.943563022012	62.678144242070	0.414740704474	0.103805613161	0.104986447201	0.007984805056
PROF	PROF2	15.000000000000	tempo	Fo8	92.000000000000	f	170.000000000000	14.425975667645	14.800622584124	12.168496892250	16.401329320050	NaN	NaN	0.302079104872	0.061442014190	-0.756914081507	1.291075728562	3.027066082668	0.356824833001	NaN	NaN	417.855037700945	16.007708267429	660.972653173172	56.718770221597	0.384303276623	0.152431047151	0.112448779224	0.008259572380
PROF	PROF2	16.000000000000	tempo	Fo8	112.000000000000	f	195.000000000000	21.323917591350	13.389681786400	19.220467097970	17.060633395020	NaN	NaN	0.350892510305	0.079866754284	-0.221429526411	1.018378118867	3.180409000297	0.393726184524	NaN	NaN	416.158299729160	20.565763667352	661.218393941350	67.216999410592	0.463674800346	0.129546891927	0.115986580345	0.008853417443
PROF	PROF2	17.000000000000	tempo	ACW	58.000000000000	f	165.000000000000	10.514626779979	4.815607146271	11.279402480520	7.173426739320	0.164850761174	0.022240808416	0.160428068851	0.021074866191	-0.222152416317	1.110226936543	3.599885153200	0.502150786305	21.863232556721	1.150518388439	432.778861333298	10.871651136336	635.862712183122	44.388467174286	0.525369643744	0.124592221128	0.111490356085	0.010917184474
PROF	PROF2	18.000000000000	tempo	ACW	72.000000000000	f	183.000000000000	6.575339932644	4.440648747188	7.469669791620	7.665656540760	0.177539862001	0.022366006280	0.175171790504	0.022277523593	-0.487327304707	1.062722643524	3.402034781526	0.405672994532	19.217285108082	1.228476075445	396.717322486528	12.492890160353	589.247885387716	46.385352853458	0.382617789514	0.134885243604	0.117101083453	0.009108320272
PROF	PROF2	19.000000000000	tempo	ACW	92.000000000000	f	195.000000000000	5.341996229620	5.774019956770	6.288070570560	10.183365535320	0.262792507866	0.042631273991	0.255959191067	0.035806511080	-1.116144726002	1.190962146555	4.189906895300	0.583897626013	16.043413587926	1.196542289292	404.544807639577	8.957958720854	658.090297263678	64.001249219225	0.400622205156	0.167916291291	0.114641821232	0.008070891868
PROF	PROF2	20.000000000000	tempo	ACW	112.000000000000	f	195.000000000000	13.050983782757	7.003597093576	14.015303305380	10.671737090940	0.353710105093	0.059529541563	0.367559863251	0.060063126622	-1.028796017226	0.922943481443	4.780323379194	0.697820549079	13.628838275655	1.393054303348	404.058384995654	9.904403455259	709.879396804930	61.177029036734	0.567897370539	0.141429312526	0.118904760992	0.008371717265
PROF	PROF2	21.000000000000	slow	CW	29.000000000000	f	17.000000000000	15.683264266741	3.699033146710	5.089364640000	2.877561490140	0.112798972519	0.024016410179	0.057766582296	0.011127639622	-0.379548029601	0.849159857721	2.333754995309	0.370583876573	20.926482640433	1.955887880839	471.174948754530	7.683235789936	496.924091042127	42.252960179176	0.380543549553	0.079135085016	0.109252946459	0.012537078277
PROF	PROF2	22.000000000000	slow	Fo8	29.000000000000	f	21.000000000000	30.071509836942	12.393270358606	6.035772771270	4.292527239450	NaN	NaN	0.063923349338	0.012750009491	0.211474692313	0.734107728863	2.157522563520	0.270937053759	NaN	NaN	456.817564630506	11.630516041174	480.913063555080	52.393614549594	0.298970584326	0.096642178283	0.115265236108	0.005470298285
PROF	PROF2	23.000000000000	slow	ACW	29.000000000000	f	17.000000000000	8.567503549753	6.143819903435	3.927719337480	3.600021836520	0.137083334659	0.021342358191	0.082031393480	0.012978777335	0.346503049129	1.026542981505	2.971823343718	0.398677053229	21.792353505958	1.494351862131	443.766930864125	7.177771050329	474.512819662674	37.566819308791	0.360091642280	0.120102273066	0.115236970908	0.010779980982
PROF	PROF2	24.000000000000	preludio	CW	92.000000000000	f	68.000000000000	18.307600515684	5.649458706879	15.998830966980	8.209395513720	0.243749070811	0.043611816575	0.250021659343	0.047538575862	-1.879568100604	0.719415184364	3.852173972285	0.755324315996	15.885731335058	1.927320259032	457.452295634716	11.956944562627	1065.387655923330	330.617392311951	0.667177262411	0.175895910436	0.116042284919	0.013535940226
PROF	PROF2	25.000000000000	preludio	CW	92.000000000000	p	68.000000000000	31.666578742662	4.236858139317	28.799169813000	8.955194040180	0.145720082107	0.032823534814	0.162118406417	0.037029599468	-2.953640338956	0.877688383209	1.808362682338	0.390151834430	12.513232369362	1.410423748148	431.461314861065	14.654092657085	511.842390050088	97.030316754447	0.376561399982	0.101683883474	0.113776541030	0.012155460810
PROF	PROF2	26.000000000000	preludio	Fo8	92.000000000000	f	116.000000000000	30.046741231591	15.160000232515	24.326547416460	18.285028741260	NaN	NaN	0.417097100690	0.085692265352	-0.738011809393	1.163149636397	4.156130283777	0.511314684224	NaN	NaN	465.718805145422	13.355744110224	1086.045445274740	89.266740593592	0.771882653134	0.180386430716	0.125489036429	0.015090231671
PROF	PROF2	27.000000000000	preludio	Fo8	92.000000000000	p	116.000000000000	22.630786860598	14.376258533815	20.085314433390	19.720375196850	NaN	NaN	0.311495022580	0.073114625525	-0.037256956002	1.410069163934	3.063887808827	0.443221573217	NaN	NaN	425.041484238887	16.688189095020	698.984086874224	126.856635108212	0.490064826167	0.163618726407	0.154066235672	0.009784952005
PROF	PROF2	30.000000000000	preludio	CW	92.000000000000	f	34.000000000000	30.496462433481	6.350533154123	30.399882969960	7.417878014700	0.263454791510	0.050968693204	0.274292240193	0.057269898402	0.402549317240	0.532955348131	3.742207099570	0.741173803293	14.280745755490	1.483545699438	420.455475470835	8.274627981314	859.038428507563	272.688464808238	0.802148422998	0.166024198313	0.114601808231	0.010687372391
PROF	PROF2	31.000000000000	preludio	CW	92.000000000000	p	34.000000000000	41.600104810732	5.141792239141	40.706383759020	6.912687768480	0.168636153031	0.043673073692	0.173349714895	0.044859769541	0.468726557620	0.523127135529	1.912959454662	0.427832626707	11.553245814226	1.689655070056	408.114830929867	12.350384973701	461.939387170482	117.698216447569	0.486336549467	0.055243870449	0.114437802357	0.010103508212
PROF	PROF2	32.000000000000	preludio	Fo8	92.000000000000	f	58.000000000000	20.016844915640	16.782722046273	18.664513702830	20.121050993040	NaN	NaN	0.435719040184	0.080688237307	-1.384865389231	1.784367987525	6.302975524621	0.797981836942	NaN	NaN	429.807733420098	8.613193633615	1122.989718323090	115.035779069435	0.581667898925	0.224811217413	0.168692015446	0.012070126871
PROF	PROF2	33.000000000000	preludio	Fo8	92.000000000000	p	58.000000000000	22.975766070373	16.090568360560	22.048699632660	21.954973443750	NaN	NaN	0.376069442956	0.066459092862	-0.969288942999	1.782584901843	4.424891389476	0.733254557278	NaN	NaN	383.735293919974	18.880458510750	680.696085423173	147.631150317278	0.512951058762	0.206105741851	0.155194140747	0.008280459947
PROF	PROF3	1.000000000000	dynamics	CW	92.000000000000	f	195.000000000000	9.271651022871	5.421801516354	11.646283740300	7.823168846640	0.597076451860	0.079047899547	0.606746918390	0.080893856526	-2.029296010711	0.833271304419	10.878756464606	1.159605115475	18.418311640751	2.356752883790	367.967135618273	22.753741166692	1358.242748215540	178.525416702530	1.158304591313	0.211360673114	0.131322521085	0.010914294792
PROF	PROF3	2.000000000000	dynamics	CW	92.000000000000	p	195.000000000000	25.777769783948	7.685884220454	26.242978588560	12.796122291660	0.212554172730	0.047244974451	0.247617836762	0.067029373385	-1.800273105094	0.632031727360	1.745186409481	0.395090257132	8.227939012906	0.867537731445	398.565185299952	16.685468130312	283.220313129763	44.250646970966	0.195967146570	0.085491792329	0.127889742691	0.007849077721
PROF	PROF3	3.000000000000	dynamics	Fo8	92.000000000000	f	190.000000000000	12.410992842066	18.564472860623	14.390302239810	17.030810196180	NaN	NaN	0.601307570641	0.103082167595	-2.453899683172	1.113909619247	8.120629495297	1.486461636227	NaN	NaN	373.976184675079	17.794208764890	1407.190723707100	152.258757765105	0.807459816154	0.226666000005	0.154264241167	0.015859617636
PROF	PROF3	4.000000000000	dynamics	Fo8	92.000000000000	p	195.000000000000	-0.783839892494	16.121980791159	-1.807834227840	18.583679242890	NaN	NaN	0.318669447344	0.113537373569	-1.726911313184	1.035624001222	2.772934890305	0.693761212170	NaN	NaN	367.136908716671	8.697483180789	452.894295397979	52.871273439139	0.180723835711	0.115141714965	0.151087725310	0.008958378707
PROF	PROF3	5.000000000000	dynamics	CW	92.000000000000	f	195.000000000000	11.483514715775	6.743751825824	15.080936353740	9.355813673580	0.639775697796	0.088221175826	0.674480246891	0.081805219088	0.870962544410	1.019722716110	11.473091530305	1.873335874027	18.034147165920	2.586897726283	326.847595707372	12.891589319741	1221.690195454910	167.363490685386	1.069448637688	0.231551045011	0.134281957907	0.011095743247
PROF	PROF3	6.000000000000	dynamics	CW	92.000000000000	p	195.000000000000	23.612511477453	7.391888661184	24.381200180340	12.698706391380	0.336842747248	0.079928072057	0.341487608213	0.076292638553	0.288622190096	0.711881795157	2.562958525928	0.410301750533	7.860884290269	1.518390514095	363.381704872432	20.730170094366	270.140064352845	32.918538809227	0.315361485184	0.069822918093	0.131531856388	0.008130898089
PROF	PROF3	7.000000000000	dynamics	Fo8	92.000000000000	f	187.000000000000	19.642975270612	21.013796064720	21.543004287450	21.555920457270	NaN	NaN	0.666065752627	0.114894870436	-0.522522404015	1.546735885315	10.090932221986	1.719572739124	NaN	NaN	333.293878338001	9.148295813386	1331.200808978230	144.525315965210	0.880441162698	0.240369783334	0.166574489246	0.010281407212
PROF	PROF3	8.000000000000	dynamics	Fo8	92.000000000000	p	195.000000000000	10.009642045154	22.551253488289	9.239073030090	22.736648568060	NaN	NaN	0.295806727392	0.107892741157	-1.532926441067	1.074454478206	2.868016115257	0.855878073560	NaN	NaN	316.184434665454	20.987403004016	439.757047530714	56.724867779787	0.238443568945	0.137197613424	0.164461552397	0.012515081528
PROF	PROF3	9.000000000000	tempo	CW	58.000000000000	f	195.000000000000	23.925844015755	7.262278400403	21.258537296400	7.519012654140	0.321755546166	0.062950431455	0.283032696556	0.051012555642	-1.194688022542	1.026607135274	5.661432639434	1.027640009013	17.678229669642	1.150766399781	347.842686208587	19.973166568450	859.632797172026	89.950750717872	1.106034258768	0.211822544410	0.099447935844	0.008602545749
PROF	PROF3	10.000000000000	tempo	CW	72.000000000000	f	195.000000000000	22.276351283475	5.848825611864	20.759746601520	7.795237011660	0.332225595484	0.041756339639	0.310279158673	0.037716462553	-1.583469222149	1.035445208653	5.800407182417	0.712087992755	17.495725659819	1.093286705371	349.513057082509	15.071140288040	845.400227159795	63.772468310602	1.119852400268	0.200019501529	0.093020393274	0.006874371613
PROF	PROF3	11.000000000000	tempo	CW	92.000000000000	f	195.000000000000	15.013954265023	4.272788540230	16.475894886600	7.056165248640	0.307911362282	0.067700112725	0.310186495886	0.062818103101	-0.745876763890	0.865384911199	5.253283672163	1.051430428243	17.192572672012	1.291904770217	335.809058403840	11.654761418661	847.493412138621	110.969300414140	0.934492193018	0.226106760115	0.104644889020	0.008916086504
PROF	PROF3	12.000000000000	tempo	CW	112.000000000000	f	195.000000000000	13.304238460976	5.971842887146	14.339375471880	7.561981461780	0.411826347454	0.060639020479	0.415898704149	0.060714386642	-1.562887903061	0.795224094574	7.710850088871	1.130678890728	18.794124700350	1.627436773408	366.208764938292	20.564828826080	1062.579249720630	150.896737951667	1.093801501476	0.256775494436	0.112931209135	0.007614042991
PROF	PROF3	13.000000000000	tempo	Fo8	58.000000000000	f	195.000000000000	53.470235524852	12.779818442201	23.801978572920	6.171176704860	NaN	NaN	0.227616204559	0.037949133622	-1.055221768927	0.905015353662	5.638612081720	0.942217557774	NaN	NaN	332.641969820955	22.943514710622	810.932140370297	70.522392824809	0.966652998758	0.139058936668	0.118071710761	0.008691031111
PROF	PROF3	14.000000000000	tempo	Fo8	72.000000000000	f	188.000000000000	54.203387329440	15.297245166889	28.421116238790	6.944921584740	NaN	NaN	0.275375613705	0.053546940866	-1.092109392409	0.816922863850	5.606316021057	0.899602870092	NaN	NaN	343.606821752931	9.724961168750	920.419013743357	72.812402198519	1.071493012181	0.182281551599	0.120349319177	0.008393000692
PROF	PROF3	15.000000000000	tempo	Fo8	92.000000000000	f	166.000000000000	31.130496798679	21.908240505485	26.217171445320	13.491797140260	NaN	NaN	0.377790199636	0.092570009201	-0.707231042704	1.143376434830	5.269336551007	0.996143146451	NaN	NaN	350.316529491033	10.911700738117	991.634231281443	81.710059561077	0.787688073926	0.211114759905	0.134952105552	0.008928281367
PROF	PROF3	16.000000000000	tempo	Fo8	112.000000000000	f	190.000000000000	20.176424623813	18.913217610162	25.670248596540	16.748243145090	NaN	NaN	0.481933751422	0.067553764736	-0.656824920708	1.191315684146	6.561971408053	1.049150261724	NaN	NaN	381.185029896514	11.381901041021	1264.814830757190	93.116465227078	0.741083935678	0.199093807504	0.156199314773	0.009774245032
PROF	PROF3	17.000000000000	tempo	ACW	58.000000000000	f	195.000000000000	18.676146965825	6.166662933943	15.304310850780	6.010366611240	0.444453408923	0.076285166725	0.356455764317	0.051177969240	-0.728440575323	0.852916223944	8.661552285780	1.476697918863	19.534199200691	1.188116112550	310.075039138923	15.719703073747	769.199476814239	101.355376967096	1.033242142068	0.184642750247	0.121828261734	0.010633724666
PROF	PROF3	18.000000000000	tempo	ACW	72.000000000000	f	195.000000000000	21.479821320340	6.349781447332	20.093000905980	8.284936644900	0.437946260005	0.080372414344	0.429179642473	0.081245485121	-0.360733174632	1.161743033977	8.111406377034	1.208134666820	18.672170874385	1.409558516503	297.303281383301	18.176236640257	833.583904156769	73.116895580670	1.059508433971	0.175462814144	0.122651872135	0.009891388894
PROF	PROF3	19.000000000000	tempo	ACW	92.000000000000	f	158.000000000000	19.769581193103	5.369381970904	20.099400666840	8.252672170140	0.488124133743	0.073955236493	0.451309755707	0.058676551859	-0.870549195353	1.179463041084	9.098560827480	1.383780465027	18.683380829514	1.298698727767	313.327537196499	11.677026564580	903.433235443913	103.883478172845	0.999773619347	0.166477816608	0.129886159123	0.008572575831
PROF	PROF3	20.000000000000	tempo	ACW	112.000000000000	f	195.000000000000	21.532034183469	6.158508656156	23.649276031020	9.199204005960	0.629912404410	0.100464224718	0.588029056016	0.078639333468	-1.446579092263	0.948952426201	10.139556874228	1.611394934415	16.212122011058	2.007746450703	350.382318134638	12.285333500485	1091.554003167050	142.349048947666	0.935935729831	0.201221019137	0.147467161812	0.009449944147
PROF	PROF3	21.000000000000	slow	CW	29.000000000000	f	41.000000000000	23.396716547889	5.676782108808	13.524935036400	3.870365320980	0.278640107410	0.055625235182	0.156762095957	0.029530301084	0.140756962974	0.898366625385	4.625409102681	0.830044861876	16.711473465635	1.090561158575	323.181198477786	27.167818133210	725.645253154098	82.087679811597	0.802933527493	0.227987938108	0.094757030047	0.009777250369
PROF	PROF3	22.000000000000	slow	Fo8	29.000000000000	f	40.000000000000	46.286614323939	13.767706409832	13.587144703380	4.251978933030	NaN	NaN	0.112429504639	0.024263644091	-0.524809544734	0.906670193084	3.562335188215	0.697147738033	NaN	NaN	286.731333568609	12.256984990581	614.655108351894	50.592887586793	0.608835350862	0.140668840936	0.106200892700	0.010261198893
PROF	PROF3	23.000000000000	slow	ACW	29.000000000000	f	41.000000000000	19.632246022747	6.616863004389	8.359685410140	4.709330655480	0.225148730144	0.044565365448	0.145155387244	0.028777984795	-0.640837082128	0.920390863537	4.886471511324	0.858252607546	21.817669393748	1.311663943170	246.198484052898	13.721832645682	661.021024955827	33.683153019533	0.609110499128	0.154600209467	0.113349614444	0.010297879946
PROF	PROF3	24.000000000000	preludio	CW	92.000000000000	f	68.000000000000	25.614181536960	6.369307729901	29.363152305240	9.888839318340	0.518780046807	0.108611674394	0.539829345453	0.117120640581	0.040012458922	1.240858604430	8.978824203252	1.215714146214	17.633746360770	2.223288964341	433.540047024808	11.163599803787	1825.664252611450	209.348478203773	1.484823348897	0.251990739258	0.145814803241	0.021636931113
PROF	PROF3	25.000000000000	preludio	CW	92.000000000000	p	68.000000000000	24.902081523493	7.548956256703	27.234463371660	14.682540990420	0.177326014232	0.034031036476	0.194863860291	0.043561659686	-1.680163140708	0.940244394073	1.701867209156	0.352604265268	9.639210937235	1.151337037240	486.673393362361	12.457215698530	355.332136947151	89.901434031028	0.217194345780	0.096835697734	0.163575685177	0.019180025685
PROF	PROF3	26.000000000000	preludio	Fo8	92.000000000000	f	108.000000000000	14.850713674788	18.878668963177	14.559412830660	16.879825854450	NaN	NaN	0.482268440902	0.150406258890	-1.108824273408	1.152813911330	6.248684250529	1.798174189663	NaN	NaN	436.309460640245	19.507662768712	1573.682503829010	224.237469838695	0.801210688504	0.315215076643	0.180185818251	0.025787302672
PROF	PROF3	27.000000000000	preludio	Fo8	92.000000000000	p	116.000000000000	3.196701238419	15.449767477963	4.636005027840	17.138144754360	NaN	NaN	0.383926818280	0.120047541071	1.210371018469	0.928957998038	3.517513449331	1.447203601936	NaN	NaN	464.302082192285	15.471223088562	800.311463602933	211.298195075930	0.286541104360	0.182992659719	0.215463423276	0.021478315381
PROF	PROF3	30.000000000000	preludio	CW	92.000000000000	f	17.000000000000	21.407466191096	4.024062940488	26.333355459960	8.309037333420	0.601822802282	0.039779285606	0.684141853872	0.083044174356	3.465813882761	0.964071252531	11.383569973286	0.752540536377	18.936309849608	0.810498500689	382.747780851980	9.007375650231	1577.553891809410	114.335589185838	1.285772369066	0.180974105817	0.152137927681	0.014342928890
PROF	PROF3	31.000000000000	preludio	CW	92.000000000000	p	15.000000000000	22.592871504642	3.812981962799	24.920734327560	7.177367983500	0.160990383738	0.027904052411	0.174285757200	0.022919474566	1.811208498733	0.487465811008	1.756913742978	0.427889166727	10.841074866091	1.195378745395	422.954815715557	6.096907691257	358.384520342884	117.425776427462	0.220532456942	0.099115957956	0.155582229544	0.010490175940
PROF	PROF3	32.000000000000	preludio	Fo8	92.000000000000	f	82.000000000000	9.066728286836	25.786798168324	10.617640638300	25.884239339790	NaN	NaN	0.536072827492	0.155500461033	-1.033339280992	1.931473131988	7.867468810518	1.691284247014	NaN	NaN	397.228858983434	16.082824516739	1394.057399152160	170.008985245777	0.754520969560	0.264277189353	0.191700801740	0.023828247503
PROF	PROF3	33.000000000000	preludio	Fo8	92.000000000000	p	86.000000000000	-1.755535638304	18.434945441088	-2.594331831600	21.772412325900	NaN	NaN	0.379727515940	0.112046263475	2.931047606693	1.213303265060	3.326822609324	0.946745236429	NaN	NaN	424.123290626271	19.567340912185	522.913627057195	96.751921574380	0.220588694225	0.135566263601	0.230668073939	0.017669827612
PROF	PROF4	1.000000000000	dynamics	CW	92.000000000000	f	195.000000000000	2.880182390174	4.547956124370	4.038420819780	7.769959060860	0.403066482547	0.096061675256	0.398767184125	0.090693200366	-1.159240777543	0.895512218175	6.895899160801	1.964760789222	16.998700932875	1.924607284134	433.833815130614	8.320560838080	1159.301602730840	145.116572511000	0.639496375390	0.224140090804	0.126192449842	0.010349118902
PROF	PROF4	2.000000000000	dynamics	CW	92.000000000000	p	195.000000000000	12.409328814407	6.792859479724	12.921263214660	12.366020566620	0.278436588651	0.063907862936	0.281216342724	0.058871951929	-0.727144927440	0.631898015254	2.018776426295	0.496269413900	7.347158125750	1.370913552166	464.678578163690	5.437680960807	360.186406169268	68.419636573529	0.212555888443	0.090603940495	0.139941658558	0.013010848976
PROF	PROF4	3.000000000000	dynamics	Fo8	92.000000000000	f	194.000000000000	-1.105176399637	23.623476212203	-3.224903716620	25.319206460610	NaN	NaN	0.559758245632	0.110360444467	-0.061113271996	1.413257707525	5.456574083596	1.127251406090	NaN	NaN	399.747309897600	9.106172163900	870.727646873061	84.914080843051	0.383714253680	0.256366151177	0.135663771351	0.011230605389
PROF	PROF4	4.000000000000	dynamics	Fo8	92.000000000000	p	194.000000000000	-5.932529098088	26.177186465731	-9.787672220490	28.768215608640	NaN	NaN	0.326995692903	0.091745385312	1.000852146524	1.065780950371	2.624759058350	0.497198784575	NaN	NaN	446.083296228708	10.602453794941	632.065545847987	116.785290006211	0.162048737881	0.171773131113	0.162731327677	0.013173619803
PROF	PROF4	5.000000000000	dynamics	CW	92.000000000000	f	195.000000000000	7.122415843627	4.709061465771	8.289366920820	7.875465844500	0.505850754441	0.127465418894	0.504538965733	0.119750855274	0.083655921960	0.830533361395	8.507344568730	2.509130940793	16.642417455566	1.970497921134	412.087580443114	5.155979794222	981.397504082333	107.310551351155	0.720075888213	0.240141149986	0.130277898461	0.008454769726
PROF	PROF4	6.000000000000	dynamics	CW	92.000000000000	p	195.000000000000	12.462188508584	6.307968997150	13.496063272560	13.428134980380	0.318563324137	0.101498435731	0.326035226056	0.093648965539	0.731529104231	0.882778362930	2.896025316870	0.740897108653	9.447293347636	1.947097145863	443.605446951891	5.670084406668	397.238960759937	55.203249888527	0.271671290949	0.106839760000	0.149355207672	0.014305238356
PROF	PROF4	7.000000000000	dynamics	Fo8	92.000000000000	f	194.000000000000	-5.891030588069	23.028899198975	-6.984010282590	21.041283205530	NaN	NaN	0.655985395205	0.118269599555	0.728182791727	1.178039428177	7.067092963222	1.084043374474	NaN	NaN	379.022444908019	8.204377122787	868.722334439164	76.413245971140	0.424538979321	0.221043820315	0.146509304003	0.009687995216
PROF	PROF4	8.000000000000	dynamics	Fo8	92.000000000000	p	183.000000000000	1.179699086689	27.860924934413	0.188038356300	30.045705066450	NaN	NaN	0.397450353982	0.117963392679	0.828364164669	1.514166576811	3.434043679653	0.523846105072	NaN	NaN	409.730719000123	12.112803326111	576.288915969241	65.958542295339	0.209740974514	0.147292249904	0.183142763686	0.008073456486
PROF	PROF4	9.000000000000	tempo	CW	58.000000000000	f	195.000000000000	26.067531066767	5.476974179844	23.578936815240	6.051120823080	0.144819948474	0.046781911251	0.127296800695	0.038835127677	-1.230663036900	0.768873104411	3.076591247619	1.148328980111	20.930520973912	2.021522739459	451.816673715999	13.226248949302	791.159268879520	176.536227449438	0.492351737477	0.244139969288	0.118441630589	0.009249667672
PROF	PROF4	10.000000000000	tempo	CW	72.000000000000	f	195.000000000000	23.945579224948	5.763618149988	22.611147439680	6.649060578120	0.155367445808	0.055064414906	0.142648910149	0.048199981360	-0.558107790800	0.811576668260	3.260030726007	1.342540265496	20.546602727636	2.183403044323	457.125942322577	8.365788764182	833.053670509815	186.705010936713	0.589648842189	0.253481621048	0.111408767247	0.009251900622
PROF	PROF4	11.000000000000	tempo	CW	92.000000000000	f	195.000000000000	13.943437239760	3.880563502079	14.431729354200	7.184706039000	0.196677952517	0.062946036615	0.204963036358	0.067700075658	-1.568054910168	0.924318570468	3.688293524528	1.326600656583	18.566985329170	1.957191010032	450.753516643136	14.452012346537	886.440709657593	143.383332231649	0.529222647103	0.237164052903	0.117250263859	0.012284270547
PROF	PROF4	12.000000000000	tempo	CW	112.000000000000	f	195.000000000000	10.540036154571	4.357725845544	11.606098788720	8.384233770900	0.267686674901	0.086868763151	0.272392912785	0.085584564321	-0.940577934149	0.922057325465	4.089018865521	1.573577620247	15.075409392431	1.955369350626	442.892500374460	5.293131916422	893.265207048747	137.462451086962	0.468519257378	0.244290091158	0.118454219869	0.010282800186
PROF	PROF4	13.000000000000	tempo	Fo8	58.000000000000	f	195.000000000000	36.523848452726	13.670772086663	19.686135156300	7.540209556740	NaN	NaN	0.172624304852	0.065443073596	-1.366147251371	0.770391646885	3.127186649489	1.180720922138	NaN	NaN	462.569080644555	10.702611543523	788.708045095939	155.190248742926	0.452775324295	0.194210655221	0.131839430639	0.012378814048
PROF	PROF4	14.000000000000	tempo	Fo8	72.000000000000	f	195.000000000000	36.077961379980	15.782594666092	22.653123002730	9.597508910280	NaN	NaN	0.211977014456	0.070445136701	-1.195394820843	0.962038466972	3.301959183942	0.996249528900	NaN	NaN	463.431376730401	10.058558413286	750.111169001499	109.471803921918	0.473429389420	0.182541842176	0.124277002571	0.010051231762
PROF	PROF4	15.000000000000	tempo	Fo8	92.000000000000	f	194.000000000000	33.597317082491	18.727511434706	23.758796345040	12.843156603870	NaN	NaN	0.260372183990	0.091052285155	-1.680932713583	1.163905456508	3.430768757461	1.117984793167	NaN	NaN	456.357955648121	8.555266664465	829.204634512270	120.703574427296	0.496571791213	0.212148541508	0.129163290357	0.010491691779
PROF	PROF4	16.000000000000	tempo	Fo8	112.000000000000	f	195.000000000000	6.667325285503	22.321278741409	5.698353347010	21.841877533500	NaN	NaN	0.372185928755	0.118081608986	-1.371005097013	1.220106414200	3.438047714231	0.885140753004	NaN	NaN	412.893811374154	10.427734300924	746.972963640299	68.369626062419	0.314307375532	0.172213972049	0.125758777788	0.008574116303
PROF	PROF4	17.000000000000	tempo	ACW	58.000000000000	f	195.000000000000	18.618011247058	4.734617186991	14.808000182220	6.079787227800	0.132645789550	0.063955294184	0.119320188906	0.056934869405	-0.157606231452	0.808393829495	2.434802746670	1.261860146121	18.144708831594	1.941875633653	451.135168589913	10.647884406652	811.204557499067	161.008927012974	0.333029889656	0.165942007169	0.146133631608	0.012613537505
PROF	PROF4	18.000000000000	tempo	ACW	72.000000000000	f	195.000000000000	12.209237744970	4.742797861602	10.983967677900	6.561314245080	0.170006744893	0.069489460366	0.179498383776	0.074460870753	-0.058976654910	0.778690548558	3.245740173309	1.361354164514	19.129081643306	1.944059820617	425.109858726842	16.505462266120	937.550305696805	182.941310330973	0.403846534474	0.170804113603	0.137647989440	0.016115301147
PROF	PROF4	19.000000000000	tempo	ACW	92.000000000000	f	195.000000000000	9.486916087455	5.350404021951	9.985452735780	7.953152265000	0.296676882760	0.089474571301	0.314264477424	0.096210798551	-0.041204841045	0.831547690467	4.892870939963	1.456379317052	16.612008253841	2.254896640621	442.570219554196	12.886482714304	1019.901457372370	126.320178068442	0.473146377918	0.167783951507	0.160352700503	0.009234627862
PROF	PROF4	20.000000000000	tempo	ACW	112.000000000000	f	195.000000000000	16.586672321753	6.721901181479	16.434855337320	10.755737533800	0.390750106039	0.139684639389	0.425552078453	0.140095982600	0.492065530569	0.836873431148	5.201218060820	1.834442973405	13.379002958449	1.872629708673	427.698532515046	8.037136725079	1177.666037858460	129.000598496006	0.593599675591	0.189476955487	0.158746329732	0.010998641806
PROF	PROF4	21.000000000000	slow	CW	29.000000000000	f	41.000000000000	20.871516309788	4.473990092372	12.359904621120	4.036256774100	0.159200767530	0.056888673587	0.084673945893	0.029417145688	-0.617150231837	0.815477303737	2.982198436772	1.212838887752	18.364739205726	1.607362265254	425.327495175527	14.453217273928	638.957882927092	161.194142927365	0.441890868160	0.208914265197	0.114488343006	0.012794789539
PROF	PROF4	22.000000000000	slow	Fo8	29.000000000000	f	41.000000000000	34.669899514580	14.727685313117	9.247813668990	5.889257795520	NaN	NaN	0.120102716914	0.047234074256	-0.898421869746	1.069239068226	3.652193108473	1.698216160970	NaN	NaN	419.039542676665	18.905817379246	756.294455193973	176.438032932348	0.457185033113	0.276971071182	0.127410225572	0.010718590594
PROF	PROF4	23.000000000000	slow	ACW	29.000000000000	f	41.000000000000	14.304211132612	6.469480468512	6.328010165760	3.379486028580	0.137331824263	0.060180638841	0.084099457862	0.030180869890	0.190067696895	0.715656206313	2.868525426466	1.342027759790	20.587360090047	2.112877026547	411.616143085739	29.169244332936	635.598094617201	125.048864228239	0.340821479988	0.165790414852	0.132417752196	0.017945613628
PROF	PROF4	24.000000000000	preludio	CW	92.000000000000	f	68.000000000000	8.341856183848	4.547409539307	9.449082157140	7.683153216300	0.247047536687	0.110121839824	0.255250481395	0.109025285041	-2.058514035529	0.744110457621	4.253042921940	2.076239366360	16.941966254684	2.045922012921	486.726120677418	8.847862628023	1268.363845123660	227.621898291608	0.517851167740	0.309253803052	0.139779667672	0.016293132228
PROF	PROF4	25.000000000000	preludio	CW	92.000000000000	p	68.000000000000	17.729004129188	5.119438581569	18.226803393360	12.528666186660	0.132219301522	0.037195150598	0.152052461357	0.054764029885	-2.135915974416	0.647121301817	1.378053052341	0.466801213621	10.516833075493	2.191559919270	515.089572949421	11.615891873539	671.778294278060	132.457099207949	0.171110945653	0.100776075287	0.152147033386	0.012296907215
PROF	PROF4	26.000000000000	preludio	Fo8	92.000000000000	f	83.000000000000	12.931962109074	29.127788202518	11.463689406510	30.292618433400	NaN	NaN	0.336569290782	0.146709740513	0.096307137555	1.990624328607	3.052996400886	1.202320294209	NaN	NaN	452.849456412637	10.633226627573	1088.652160051940	133.987128815411	0.322865850327	0.233470056115	0.185430054072	0.023687208950
PROF	PROF4	27.000000000000	preludio	Fo8	92.000000000000	p	87.000000000000	-0.040189086455	22.654808793939	-3.127976461260	23.809900493790	NaN	NaN	0.410574965450	0.111236211993	1.980126985439	1.261960881813	3.958278916259	0.943565107554	NaN	NaN	441.720873743409	13.821144752744	1131.575419462040	139.207699469021	0.305911508954	0.212583833609	0.201651629075	0.013842474314
PROF	PROF4	30.000000000000	preludio	CW	92.000000000000	f	34.000000000000	16.399417993965	4.470509713789	17.852907975480	7.685146386900	0.366463631173	0.129076965488	0.372222839453	0.117154807692	0.701429218499	0.862072451448	5.995661891699	2.383880085431	16.094143894055	1.978580587247	449.270110123198	5.828629170835	1065.016656529320	214.855466556268	0.791031425706	0.325004779980	0.132968372609	0.016715207692
PROF	PROF4	31.000000000000	preludio	CW	92.000000000000	p	30.000000000000	17.194408647886	5.544734728357	18.851467490280	8.556942954600	0.219835068848	0.055672568013	0.223168281066	0.051234431220	0.558437238954	0.738535769785	2.772395829882	1.061085895331	12.512091604089	2.622395235638	472.501189687421	10.218075467339	622.025396634322	124.516283626054	0.369722602444	0.175372422536	0.150935373407	0.018962609008
PROF	PROF4	32.000000000000	preludio	Fo8	92.000000000000	f	55.000000000000	-10.075514109333	29.118747837967	-11.500894059660	29.039861387340	NaN	NaN	0.511255065798	0.122320111944	0.546307277816	1.845794600285	5.893560947868	0.720522838807	NaN	NaN	414.703820275087	6.540859232191	967.036901533609	61.760092553741	0.442848028491	0.280844883216	0.169468208850	0.013544583835
PROF	PROF4	33.000000000000	preludio	Fo8	92.000000000000	p	29.000000000000	-11.977573285735	19.427633571290	-11.815670984760	21.301628324040	NaN	NaN	0.589866404017	0.073285754499	3.187614884208	1.585911420173	6.555028983444	0.653400344618	NaN	NaN	387.883635183500	5.255141938120	837.713415023012	60.923121700094	0.408581142914	0.173145564368	0.193842922189	0.013151956779
PROF	PROF5	1.000000000000	dynamics	CW	92.000000000000	f	152.000000000000	5.525441415527	5.669547404075	7.375763865420	10.054044822060	0.430533362616	0.062735794004	0.426380769456	0.062507444554	-0.330690733247	1.172524648207	6.673792501610	0.970892328919	15.595303885641	1.565250892992	423.957860980169	14.156738822856	1052.299380429990	143.060677853854	0.641503141085	0.195351094911	0.136484683803	0.013787086615
PROF	PROF5	2.000000000000	dynamics	CW	92.000000000000	p	174.000000000000	9.990985617427	8.831582681827	11.342145165840	11.738325657240	0.293038471191	0.078352230155	0.287600759433	0.067508597127	-0.468629810459	0.627333672142	2.438621180695	0.640393880967	8.428072270199	1.125888824246	459.731393322296	21.848014144549	323.932983279723	66.185960677886	0.235381165630	0.082900545105	0.179537402060	0.013376739532
PROF	PROF5	3.000000000000	dynamics	Fo8	92.000000000000	f	195.000000000000	1.711889275325	24.309795536755	-0.238436577090	24.492851509320	NaN	NaN	0.521186883059	0.114748531741	0.191206281003	1.538813660306	6.190251466023	1.979605711803	NaN	NaN	456.698688432460	11.262528586649	758.303238128964	212.250735021459	0.449746804491	0.301260979299	0.160930918545	0.010887377898
PROF	PROF5	4.000000000000	dynamics	Fo8	92.000000000000	p	195.000000000000	-1.814141283475	24.503866229814	-1.196492143050	26.364864525300	NaN	NaN	0.423540160507	0.117072451794	-0.320307716301	1.193492251459	3.841428848204	0.839456234233	NaN	NaN	458.515000593838	18.497449523414	460.965177512558	85.847295248672	0.239968446905	0.166192650290	0.169133792753	0.010845344291
PROF	PROF5	5.000000000000	dynamics	CW	92.000000000000	f	120.000000000000	6.582662880842	5.507974386962	7.541019717480	9.353006404020	0.554999857882	0.092233327771	0.543404099862	0.082220830887	-0.073295642930	0.946757157832	8.147560290072	1.062321845968	14.852019869649	1.583428484936	399.300443364502	18.638267246771	895.095898841388	94.011564103588	0.636436681067	0.159041632382	0.139002777020	0.007438875483
PROF	PROF5	6.000000000000	dynamics	CW	92.000000000000	p	195.000000000000	5.420710666878	9.006425974118	6.396310532700	16.475878196640	0.361903444264	0.077793815919	0.363512930668	0.063966042582	-0.694095478269	0.994294004049	3.166878033520	0.782598960219	8.800146401173	1.456678068820	437.910066797667	12.701596751982	313.208116071722	64.921820418159	0.223471842473	0.111381609847	0.164051365096	0.012938516740
PROF	PROF5	7.000000000000	dynamics	Fo8	92.000000000000	f	192.000000000000	6.363450413846	26.175892749174	3.989359966860	22.403233756890	NaN	NaN	0.535175386235	0.121653845355	0.091816959131	1.268043840164	6.424240574744	1.348128968695	NaN	NaN	434.099442162783	11.822481649235	654.228239858027	108.210743576178	0.473030529476	0.254642740162	0.171369501354	0.010704259584
PROF	PROF5	8.000000000000	dynamics	Fo8	92.000000000000	p	194.000000000000	6.041458469055	22.168682052735	5.034753057060	21.739618502550	NaN	NaN	0.368927058285	0.101953016529	-0.266101876061	1.382341513839	3.656855401542	0.818608115771	NaN	NaN	432.944693478216	12.618509745249	365.494305990117	66.995616635711	0.252444573819	0.151983408753	0.188923609292	0.009931695151
PROF	PROF5	9.000000000000	tempo	CW	58.000000000000	f	195.000000000000	16.906695760833	4.954896810798	11.814462652860	5.606873150940	0.303383829008	0.051283953959	0.242128661266	0.041540635323	-0.764796992731	0.792096517187	4.606363684539	0.643594944574	15.298760603072	1.197082202978	417.385664170281	7.885967281946	783.371641794322	60.200110483753	0.643083520424	0.118355037509	0.120591593899	0.010267546027
PROF	PROF5	10.000000000000	tempo	CW	72.000000000000	f	195.000000000000	13.724868428566	4.972672398192	12.530695462560	8.315710045200	0.279799314911	0.044910927644	0.268319455373	0.044960261050	-0.321054592628	1.206296372443	4.790674722002	0.719783576631	17.187819372947	1.183044869179	406.816546983683	9.892655802364	944.479064143007	69.370768765178	0.733604264061	0.202258878862	0.115156294530	0.011030601383
PROF	PROF5	11.000000000000	tempo	CW	92.000000000000	f	190.000000000000	8.675572850336	5.343623182957	9.717434594280	7.851273444000	0.300192443937	0.059325776149	0.279604972597	0.052388545304	-1.322186716096	0.869499688592	4.475351198764	0.893270529196	14.939596486655	1.172952867438	406.522474931183	11.372651616463	889.553744997128	109.024943562713	0.466219176902	0.192812624404	0.118824609707	0.012840532459
PROF	PROF5	12.000000000000	tempo	CW	112.000000000000	f	195.000000000000	8.078943599603	5.664493767754	9.379941551820	8.196959418120	0.483381876840	0.070093081531	0.478566703159	0.075138936082	-1.207111431979	0.647960549769	5.866839202574	0.622814012547	12.252326639037	1.146990218500	387.364524916161	12.797321173076	905.215242011303	82.936322942249	0.632472800147	0.133444999148	0.114435720838	0.008026504661
PROF	PROF5	13.000000000000	tempo	Fo8	58.000000000000	f	187.000000000000	35.162645003013	35.879708339068	18.350682638400	11.465891441370	NaN	NaN	0.312986728162	0.113755906738	-1.554306482631	1.277934083556	4.439848372246	0.716452863576	NaN	NaN	423.547061311482	12.204454783844	675.185632115900	67.636042924546	0.570140063639	0.160343850432	0.127047083975	0.009046727265
PROF	PROF5	14.000000000000	tempo	Fo8	72.000000000000	f	191.000000000000	26.513704132629	36.035266774268	21.713624263890	17.417848098060	NaN	NaN	0.351166533658	0.128831345094	-1.061863320908	1.398312413868	4.332389965423	1.038083154743	NaN	NaN	412.015483757798	10.329873988035	731.278449248030	78.567687296398	0.517237912343	0.210831963736	0.123937027285	0.009006816090
PROF	PROF5	15.000000000000	tempo	Fo8	92.000000000000	f	188.000000000000	19.214590314538	21.113908517600	15.869731211280	15.879931438050	NaN	NaN	0.454192492225	0.124157020109	-1.507943503578	1.415113873430	5.410407342861	0.930206457590	NaN	NaN	428.580866446893	9.750233962600	837.818655605342	77.232639086397	0.557827178727	0.209953665427	0.131152903102	0.010434505238
PROF	PROF5	16.000000000000	tempo	Fo8	112.000000000000	f	195.000000000000	2.077137942573	20.570742716697	3.464502804000	21.011317141770	NaN	NaN	0.580658812041	0.128697730891	-1.286942060464	1.298537388954	6.381668151194	1.176899596267	NaN	NaN	424.938324427482	9.340571491728	707.155666721358	94.587157497119	0.500338007732	0.211484825639	0.135327924466	0.010215978432
PROF	PROF5	17.000000000000	tempo	ACW	58.000000000000	f	195.000000000000	12.921597127178	6.920655157127	13.227844365180	9.471006003420	0.297480318420	0.076142280589	0.278014149274	0.069650770652	0.134884886294	1.387414929981	5.368258269776	1.224197538177	18.234400813333	1.475379857673	393.350332915475	8.577498215241	627.826111014393	82.610153731473	0.707248470438	0.174578691058	0.127258083119	0.011572958001
PROF	PROF5	18.000000000000	tempo	ACW	72.000000000000	f	195.000000000000	6.233155911997	6.975544950753	7.667622183060	10.341571146840	0.417999667018	0.088650328409	0.424747693444	0.081833092070	-0.372869301398	1.113361998706	7.051535104357	1.151615022440	17.119107804220	1.839011229304	398.236415301591	12.549901095295	737.914382404172	81.779106892818	0.617236656975	0.173260087366	0.140720220883	0.013319869509
PROF	PROF5	19.000000000000	tempo	ACW	92.000000000000	f	195.000000000000	0.974132573815	6.122135437076	2.851522777080	9.305085294180	0.523323597838	0.078150345595	0.530049879588	0.081210810411	-0.613686570729	0.994211394106	8.457054144302	0.852886333223	16.361518636509	1.823768391759	399.422731907599	9.305697644405	874.819040246899	64.620452191165	0.567881071705	0.168711989328	0.150686606651	0.012030076569
PROF	PROF5	20.000000000000	tempo	ACW	112.000000000000	f	195.000000000000	-8.481181356489	7.216541508004	-6.459322664880	12.123019699560	0.725466499838	0.146775378251	0.677141768436	0.096674374264	-1.143511229912	1.071530271817	10.147604420778	0.998768258229	14.273350151947	2.068110065207	396.371012777973	10.479055772428	868.381774709644	72.607440475841	0.524873058246	0.187410886238	0.146025674091	0.010926364904
PROF	PROF5	21.000000000000	slow	CW	29.000000000000	f	41.000000000000	20.722664296248	4.263063516123	9.026755567920	2.879714142720	0.252960019087	0.032752050252	0.114252805534	0.021769778445	-1.092280779670	0.619798805248	3.452300330705	0.459135185802	13.669925072125	1.060224223559	368.387981239218	10.272983824960	494.475246097089	31.238353691222	0.681686398434	0.095895484790	0.097766870840	0.007740672708
PROF	PROF5	22.000000000000	slow	Fo8	29.000000000000	f	39.000000000000	34.091371869554	15.914950259620	9.817854148620	4.944751867800	NaN	NaN	0.175691689765	0.064731332223	-0.309150412413	1.010562136562	3.881136114954	0.746232264793	NaN	NaN	380.422374719011	9.945741148179	546.202014740838	39.424152052636	0.531958919829	0.168591482938	0.116232553759	0.007990398513
PROF	PROF5	23.000000000000	slow	ACW	29.000000000000	f	41.000000000000	12.966568917292	7.955424863752	6.803969211900	3.902015759760	0.308417565421	0.067045173325	0.158532981174	0.037253238966	1.013388960581	0.783838453568	4.600433272046	0.685038402344	15.159954370424	1.687521237202	371.446588581040	11.770498541143	534.160309638778	53.912068388673	0.667511019991	0.140777093791	0.119315447439	0.011304453563
PROF	PROF5	24.000000000000	preludio	CW	92.000000000000	f	51.000000000000	-2.880295169210	7.469052343908	-1.376514997920	13.037919243300	0.349224283435	0.064310212956	0.354486468852	0.053116957327	-0.554006382976	1.482460611912	5.503751401561	1.164594076979	15.770372809370	1.819981565410	422.651863642101	16.162638404217	1027.857687962990	161.431514264177	0.438239942783	0.276655787169	0.148090551377	0.013086499240
PROF	PROF5	25.000000000000	preludio	CW	92.000000000000	p	51.000000000000	3.891794452129	8.664916207283	4.508095637880	20.220613484940	0.204788907805	0.059384243934	0.220959266680	0.077111604829	-1.460508243294	1.400373005556	2.029094057470	0.531780377479	10.117866589368	1.537805730141	431.046873985495	8.108606744006	371.722922614458	77.804475329599	0.184147688776	0.112494327476	0.145143080524	0.012998171705
PROF	PROF5	26.000000000000	preludio	Fo8	92.000000000000	f	86.000000000000	12.538549090834	20.789657704435	9.067318889220	18.486053639640	NaN	NaN	0.572602179024	0.121587977961	-0.879876481784	1.150093479357	6.083239683554	0.772205465980	NaN	NaN	443.369762963750	12.782481310665	1038.017040323810	88.933293719879	0.627878903026	0.257807441066	0.176679475512	0.013311280913
PROF	PROF5	27.000000000000	preludio	Fo8	92.000000000000	p	87.000000000000	-6.926382719442	23.911281843390	-6.760585649970	24.099519947850	NaN	NaN	0.441324527579	0.120238808377	0.956970889442	1.158718307585	4.028712718096	1.034498372907	NaN	NaN	466.932476055708	9.222297535668	550.940789227518	81.719347915456	0.207158853954	0.172530058001	0.215684906394	0.014128279074
PROF	PROF5	30.000000000000	preludio	CW	92.000000000000	f	34.000000000000	5.471076431160	4.618501320533	6.184089023760	8.166763826640	0.464650079554	0.061563351786	0.473288683040	0.048653757341	0.192942493295	0.996101400675	7.341590771058	1.013689314626	15.817137789449	0.988171440191	416.936244268418	11.829400285479	897.085185622674	121.511895593336	0.704526626438	0.208119748390	0.136633083727	0.013556854081
PROF	PROF5	31.000000000000	preludio	CW	92.000000000000	p	34.000000000000	3.689279585094	6.736809097060	4.817386969380	10.162041396120	0.325701247792	0.075455116579	0.338962990435	0.071882707014	0.607727545011	0.753585982242	3.371985106320	0.465620338639	10.649571176963	1.654963183107	419.314187874491	7.927208084769	373.700523074019	79.036759021978	0.281842694261	0.111713189645	0.148751306447	0.014605430094
PROF	PROF5	32.000000000000	preludio	Fo8	92.000000000000	f	58.000000000000	8.947124250514	27.980573805715	2.797341102360	20.440364995890	NaN	NaN	0.691981268422	0.128224492718	-0.285993717449	1.148690081003	8.672579980714	0.895375515502	NaN	NaN	431.194783457247	9.987032475809	1010.474589109680	95.626491901486	0.722720294890	0.261272302206	0.192174776352	0.008940433049
PROF	PROF5	33.000000000000	preludio	Fo8	92.000000000000	p	57.000000000000	-1.348630960439	25.832256049386	-3.162273725160	25.330960570680	NaN	NaN	0.582813134254	0.087056372589	2.417429274378	1.264864798076	5.224025405626	1.279824912719	NaN	NaN	447.086447755991	8.828453734182	487.185509745340	97.822313135124	0.322174488775	0.134596909575	0.232262689647	0.014030396975
PROF	PROF6	1.000000000000	dynamics	CW	92.000000000000	f	195.000000000000	6.564990042485	8.490687499689	9.110965506300	11.216930508720	0.439395004747	0.086895416282	0.496024226494	0.093991313867	-1.424503499130	0.992618939046	6.954773200317	1.383677180332	16.014090891454	2.331278878928	387.071612423358	17.011581711263	1229.908887256500	138.276924282715	0.675436619554	0.215534648197	0.135296548243	0.017724722803
PROF	PROF6	2.000000000000	dynamics	CW	92.000000000000	p	195.000000000000	11.790535306067	7.169752527783	10.698053142600	14.082047812800	0.205078097904	0.052959238627	0.220794504029	0.061819353793	-0.919095009075	0.903153252315	1.739175483813	0.455571241439	8.568681384106	1.270402624328	426.746510662682	9.884978961707	494.095055610361	75.703826524390	0.204571404711	0.101205595454	0.135296465964	0.009073733381
PROF	PROF6	3.000000000000	dynamics	Fo8	92.000000000000	f	184.000000000000	20.854114246415	18.505502271387	20.092840392780	18.008574214680	NaN	NaN	0.561375559219	0.124026209748	-0.691204266199	1.378575400143	7.992769677160	1.526802931656	NaN	NaN	343.596998418619	11.974933835270	1305.657919789300	148.206104533760	0.862397385105	0.287067396877	0.141735113097	0.019841848738
PROF	PROF6	4.000000000000	dynamics	Fo8	92.000000000000	p	194.000000000000	6.903581990436	15.705948250038	5.316116798430	17.166499316370	NaN	NaN	0.261862446225	0.073641850232	-1.184978308269	1.037176105529	2.871553740676	0.712773002703	NaN	NaN	377.300612536779	14.122442050613	605.788009854354	73.477818432023	0.234626868392	0.148243353287	0.162005394061	0.014614305968
PROF	PROF6	5.000000000000	dynamics	CW	92.000000000000	f	189.000000000000	8.305980994294	6.271333491112	11.253615825780	9.939074011740	0.576885870871	0.125468650022	0.638817258392	0.135256313231	0.112204559556	1.107920068199	8.827899276680	1.554295560164	15.629563227557	2.397524109602	374.979295787403	12.979069102772	1202.160997163530	104.917680200514	0.690499812609	0.191459623809	0.150885806682	0.011871574497
PROF	PROF6	6.000000000000	dynamics	CW	92.000000000000	p	195.000000000000	11.706845958150	7.153402365733	10.837250808120	11.142755045280	0.326649088031	0.083009443508	0.363690266102	0.093922262885	-0.842028937818	0.663242890548	2.807637629204	0.776705600620	8.704770129069	1.773900160621	401.631961342130	10.647165308053	567.658578999007	81.495849844759	0.277906854762	0.117360079779	0.147034431038	0.011301220880
PROF	PROF6	7.000000000000	dynamics	Fo8	92.000000000000	f	195.000000000000	17.819989915892	22.321603411467	17.723392104240	22.128404627520	NaN	NaN	0.783095421442	0.110850907833	-0.809326162892	1.664372762807	12.491695678831	1.881635239653	NaN	NaN	317.023545572369	14.823772615048	1268.462960320470	89.452448038602	0.954090281979	0.291680009687	0.152095683549	0.014126047968
PROF	PROF6	8.000000000000	dynamics	Fo8	92.000000000000	p	195.000000000000	22.096947645197	18.074528972830	22.418572995540	21.343098438720	NaN	NaN	0.463438764836	0.106585577579	-0.722972834042	1.275942492029	5.098108155457	1.331511337829	NaN	NaN	353.524048603768	8.270047991621	799.135133331456	116.698559745070	0.462980179742	0.196060766594	0.163834918735	0.011691644550
PROF	PROF6	9.000000000000	tempo	CW	58.000000000000	f	182.000000000000	33.399554134408	5.559903334893	31.541401915020	7.595400421800	0.176150987771	0.034556868465	0.168156877073	0.031170403869	-2.428128813579	0.872337433874	3.192899387656	0.549896431463	18.275190362107	1.614061979326	413.148175531178	13.924398839454	834.926363716324	91.200610306290	0.504368591590	0.104303556131	0.132213144122	0.014787171431
PROF	PROF6	10.000000000000	tempo	CW	72.000000000000	f	157.000000000000	24.227958808822	5.199992185761	23.815038856680	7.282325369520	0.191897334232	0.034190522666	0.186501060787	0.033716967344	-2.153952806930	0.850976788421	3.501704552918	0.460142221064	18.452171767276	1.810287471026	433.364046174734	8.083915007494	890.564166281234	49.690315111924	0.523930334239	0.097300844344	0.138826336493	0.011767716799
PROF	PROF6	11.000000000000	tempo	CW	92.000000000000	f	195.000000000000	16.445817699613	4.690014962247	17.308244195640	8.462608379100	0.189784086666	0.035166612228	0.187915224616	0.032311324273	-1.132268395629	1.239029721400	3.407904470777	0.604043946491	18.024236609427	1.326115231155	424.783521283180	9.168037133717	977.176894856914	85.928197634394	0.509859912640	0.119981889446	0.138651397269	0.010320961533
PROF	PROF6	12.000000000000	tempo	CW	112.000000000000	f	182.000000000000	13.647853091290	6.555841875466	14.455986511680	9.755924413860	0.296354448037	0.057833257261	0.321890550804	0.058114518833	-1.230241833738	0.972903478074	4.320811133849	0.697933902705	14.760824722735	1.608835607403	419.232136079441	12.558131428818	1005.681187176880	75.401740938738	0.509483931707	0.122491049919	0.143623676739	0.013190989210
PROF	PROF6	13.000000000000	tempo	Fo8	58.000000000000	f	195.000000000000	33.404828395404	19.295563471086	22.569740790300	12.922820215380	NaN	NaN	0.218167122243	0.052177045038	-0.765798487548	1.211082356658	3.006411469457	0.506018818650	NaN	NaN	404.058919278240	14.387281267962	723.093714474265	62.267306640825	0.446501848108	0.122248419074	0.138627199299	0.011199519323
PROF	PROF6	14.000000000000	tempo	Fo8	72.000000000000	f	149.000000000000	19.790137695528	17.905602162624	17.874905173470	13.759526332260	NaN	NaN	0.344215555233	0.085007266194	-0.600334806572	1.167066502565	4.035617800181	0.546831905203	NaN	NaN	401.477120571567	10.984187023553	827.973601284682	45.026178606469	0.511089657463	0.145248277507	0.147563670912	0.009320160173
PROF	PROF6	15.000000000000	tempo	Fo8	92.000000000000	f	195.000000000000	23.031521846819	13.974518247133	19.065220394310	13.864132513800	NaN	NaN	0.318549623582	0.062122191177	-0.658677660010	1.368991229030	4.444661265610	0.723527493885	NaN	NaN	377.215737366944	11.834452478085	949.678257205746	67.025084359413	0.546494129021	0.163277013463	0.153355674592	0.012231199482
PROF	PROF6	16.000000000000	tempo	Fo8	112.000000000000	f	194.000000000000	21.351170618191	14.787580086255	19.402681597110	15.878562070140	NaN	NaN	0.406630977116	0.071622743853	-0.474869566045	1.072148339009	5.182916120892	0.853142025608	NaN	NaN	367.618906650530	10.309838085124	1009.308256039280	60.204367107645	0.555213102608	0.190245917371	0.159105574468	0.017644195914
PROF	PROF6	17.000000000000	tempo	ACW	58.000000000000	f	141.000000000000	10.136281186822	4.973806495669	11.330566916220	8.309103121260	0.243258688004	0.047625437013	0.257172438132	0.044788175292	-0.025713934061	1.222343443601	4.983376284539	0.887726694421	20.599751840042	1.581576933605	388.270893833732	10.153921385279	928.517650480047	56.663851571346	0.483294058774	0.138650759591	0.168983941410	0.013597375997
PROF	PROF6	18.000000000000	tempo	ACW	72.000000000000	f	171.000000000000	13.214914871905	7.176598747192	14.029093988640	10.951465293900	0.356547628338	0.067529458341	0.376763201163	0.065720485301	0.456047223720	1.403167284025	6.627614516477	1.012595457579	18.755677499300	1.423128640749	399.169348872259	7.786835232971	1024.787974790070	58.310689386064	0.627858464856	0.160149133853	0.170005047454	0.011951651485
PROF	PROF6	19.000000000000	tempo	ACW	92.000000000000	f	195.000000000000	10.023261977366	6.892913390441	11.703948915420	9.742522799880	0.428006962305	0.110124564272	0.378593528939	0.080019155738	-0.393751130605	1.118008391867	7.438192562157	1.614561664271	17.607170012498	1.561649616934	377.830451435113	13.617161385076	1153.493529724020	55.253272360670	0.592789194660	0.153776299418	0.177407095538	0.016658804882
PROF	PROF6	20.000000000000	tempo	ACW	112.000000000000	f	182.000000000000	10.137842509046	6.784217469294	11.947555206720	12.392666713800	0.595191946938	0.114345554663	0.531666116228	0.090424933688	-0.265563811367	1.471185871185	9.459442245774	1.452195834255	16.078561963729	1.641145696995	397.494386326109	19.341692040982	1282.191395683260	82.377163062791	0.714751065698	0.187837330789	0.182575259595	0.012670029152
PROF	PROF6	21.000000000000	slow	CW	29.000000000000	f	41.000000000000	28.467495479879	5.744786904759	26.038542646620	8.065459625760	0.108785907689	0.018746673674	0.092472968584	0.017359637852	-2.017496672520	1.064501442909	2.077910971758	0.335719342629	19.254949890629	1.945188875320	385.542519700775	32.596767883644	596.494736692797	67.314686023010	0.261470937422	0.040049214433	0.134774659387	0.011653075977
PROF	PROF6	22.000000000000	slow	Fo8	29.000000000000	f	41.000000000000	37.794100001748	17.659253628839	14.766199868160	5.310217780560	NaN	NaN	0.087547485149	0.016979604619	-1.245067735023	0.887848902853	2.409928995844	0.402475902726	NaN	NaN	359.407477321682	20.115412174196	671.399550098291	46.435330902334	0.279112883648	0.071104500236	0.154081596874	0.009727601762
PROF	PROF6	23.000000000000	slow	ACW	29.000000000000	f	41.000000000000	15.894334648349	5.799418973316	8.420690151360	4.172621429880	0.131408123895	0.025833482030	0.097056319615	0.019361443748	0.736162007244	0.781528444499	2.761033669174	0.527760796479	21.086224849207	1.645803772679	346.071434050416	43.773077076074	733.645601064473	64.576732808759	0.269859610824	0.059153953397	0.167608246138	0.013403729331
PROF	PROF6	24.000000000000	preludio	CW	92.000000000000	f	51.000000000000	14.240058616849	6.449208250328	14.413273756380	8.095734509580	0.292290453721	0.069396698088	0.319065320725	0.071972385418	-1.667460542001	0.914094290677	5.592844288805	1.155601079536	19.285968966908	1.413443686847	433.712979181709	10.477679702525	1333.628902495270	154.008625432059	0.838010491249	0.223347347083	0.140907218513	0.014241990150
PROF	PROF6	25.000000000000	preludio	CW	92.000000000000	p	51.000000000000	10.517359089137	5.844876103602	8.642613587940	11.265514014060	0.118800802301	0.019860285225	0.130753089460	0.024659086914	-2.243858000818	0.691267976126	1.168592231935	0.175714395464	9.901582935456	0.936747630100	450.046668662379	9.737663074874	408.253477777072	53.534610501273	0.138056936459	0.049744984582	0.137691223780	0.016752950917
PROF	PROF6	26.000000000000	preludio	Fo8	92.000000000000	f	87.000000000000	21.205408590963	27.000230462134	18.854000393310	22.904081431110	NaN	NaN	0.397636088447	0.132770933814	-1.131894408228	1.146412512719	4.548122703140	1.098704104474	NaN	NaN	386.442085641491	23.123104019546	1292.096594807050	116.531805628431	0.655791662657	0.294380022648	0.178451251771	0.014126033514
PROF	PROF6	27.000000000000	preludio	Fo8	92.000000000000	p	87.000000000000	15.245069068943	17.936323881284	13.677339273120	19.449961170030	NaN	NaN	0.365058586194	0.117251458264	0.731525998399	1.264356443278	3.313690448860	1.247101286770	NaN	NaN	397.559279433174	8.485509571777	780.786908366970	218.620560193738	0.334947402448	0.185707900954	0.225642757032	0.022179407760
PROF	PROF6	30.000000000000	preludio	CW	92.000000000000	f	34.000000000000	22.694669452248	5.902632508037	24.408281419740	8.246954239560	0.494697050252	0.100346890773	0.558094653176	0.085412510144	1.330807319648	0.736905701993	7.461987030223	1.156653793313	15.281081649021	1.510999901329	405.674639355279	8.836067633737	1184.198433462520	116.721205648432	0.910951431194	0.164700482527	0.155201636211	0.015748933454
PROF	PROF6	31.000000000000	preludio	CW	92.000000000000	p	30.000000000000	5.553494221806	6.918594787260	6.153776349660	12.490264722240	0.236127445975	0.055126217010	0.233794593170	0.045179415768	-0.774326651493	0.971211243674	2.393006907738	0.456366630932	10.292281105627	1.361933478989	420.669801866852	7.097912618097	465.032314472063	59.956093053210	0.216002834817	0.101951708043	0.152575383440	0.011847974405
PROF	PROF6	32.000000000000	preludio	Fo8	92.000000000000	f	58.000000000000	26.220159313355	21.950464027875	25.083663536250	19.111111292070	NaN	NaN	0.597511140594	0.121193388644	-1.378018675388	1.064430172202	6.705933616767	1.311268539394	NaN	NaN	369.947157961754	9.357399893704	1227.741772605090	79.950945752991	0.765013763850	0.190494458241	0.179888050697	0.011175934669
PROF	PROF6	33.000000000000	preludio	Fo8	92.000000000000	p	58.000000000000	25.590757462733	25.756341288833	24.071997157200	26.851518165780	NaN	NaN	0.459964188477	0.135550059752	0.587936409464	1.816980266375	4.878925386339	1.262824269150	NaN	NaN	360.051358397023	11.094784591458	788.883543906899	134.781595729171	0.465041526583	0.216639763834	0.227175605657	0.016900418495
